# Supplementary material for: Tuberculosis caseload in children with severe acute malnutrition related with high hospital based mortality in Lusaka, Zambia
Source: BMC Res Notes. 2017 Jun 12;10:206. doi: 10.1186/s13104-017-2529-5 (PMC5468953; doi:10.1186/s13104-017-2529-5)
Supplement: Supplementary file 1 — Additional file 1. The dataset supporting the conclusions of this article [file 13104_2017_2529_MOESM1_ESM.xlsx]

## Sheet: Tendai_MSc-UNZA
2010-12-23	0	0	1	0	M	2011-08-05	discharged	2011-08-24	19 days	ibex hill	Kwashiorkor
2010-11-26	0	0	2	0	F	2011-11-20					Kwashiorkor	0
2009-11-28	0	0	0	0	F	2011-12-03					Kwashiorkor	0
2010-09-17	0	0	1	0	F	2011-12-07					Kwashiorkor	1
2011-10-11	0	0	2	0	F	2011-12-15						0	Hydrocephalus
2010-08-07	0	0	1	0	M	2011-12-27					Kwashiorkor	0
2010-09-17	0	0	1	0	F	2012-01-19					Kwashiorkor	1
	0	0	0	0	M	2012-01-26					Kwashiorkor	0
2010-11-27	0	0	0	0	M	2012-01-30					Kwashiorkor	1
2011-07-21	0	0	2	0	F	2012-02-13					Marasmus	1
	0	0	0	0	F	2012-03-16							Neonatal Sepsis
2012-05-23	0	0	1	0	F	2012-06-02						0	Neonatal Sepsis
2011-01-27	0	0	0	0	M	2012-08-16					Kwashiorkor	0
2009-06-13	0	0	0	0	M	2012-10-13					Kwashiorkor	0
	0	0	1	0	M	2013-03-25	discharged	2013-03-27	2 days	misisi	PEM	0
	0	0	2	0	F	2013-06-16	discharged	2013-06-26	10 days	lilanda	severe malnutrition		severe pneumonia
	0	0	2	0	F	2013-11-01	discharged	2013-11-08	7 days	misisi		1	anaemia
				0	M	2013-01-18	Died	2013-01-19	1 day	chibolya		0	septicaemia
				0	M	2013-09-23	discharged	2013-10-09	16 days	6 miles	marasmus		Acute diarrhoeal disease
				0	F	2013-10-08	discharged	2013-10-21	13 days	matero	kwashiorkor		Tuberculosis meningitis
				0		2013-10-14	discharged	2013-10-21	7 days	kanyama	marasmus		convulsion
	0	0	2	0	M	2009-01-01					Marasmus - Kwashiorkor	1
	0	0	3	0	M	2009-01-20					Marasmus	1
2007-09-19	0	0	1	0	M	2009-05-13					Kwashiorkor	1
2009-04-21	0	0	3	0	M	2009-05-18							Sepsis
2009-05-27	0	0	1	0	M	2009-08-09						0	Acute diarrhoeal disease
2008-10-21	0	0	0	0	M	2009-09-14					Marasmus	1
2008-12-30	0	0	1	0	F	2009-10-06					Marasmus	1
	0	0	0	0	F	2009-10-08					Kwashiorkor	1
2008-09-30	0	0	3	0	F	2009-11-02					Kwashiorkor	1
2009-11-25	0	0	1	0	M	2009-11-27						0	Neonatal Sepsis
2008-07-30	0	0	0	0	F	2009-12-01					Kwashiorkor	0
2009-02-04	0	0	0	0	F	2009-12-05					Marasmus	0
2008-12-22	0	0	6	0	F	2009-12-21	died	2009-12-25	4 days	kanyama	Kwashiorkor	0
2009-12-13	0	0	0	0	F	2010-01-01					Kwashiorkor	0
2009-01-11	0	0	0	0	M	2010-01-05					Marasmus - Kwashiorkor	0
2009-01-20	0	0	5	0	M	2010-01-05					Marasmus - Kwashiorkor	1
	0	0	0	0	M	2010-01-07
2008-12-10	0	0	0	0	F	2010-01-07					Kwashiorkor	0
2009-01-10	0	0	1	0	M	2010-01-30					Kwashiorkor	0
	0	0	0	0	M	2010-01-30	Died				Kwashiorkor	9
2009-02-07	0	0	0	0	F	2010-02-06					Kwashiorkor
2009-06-28	0	0	0	0	M	2010-04-02	died	2010-04-05	3 days		Marasmus
	0	0	1	0	M	2010-05-03					Kwashiorkor	0
	0	0	0	0	M	2010-06-15					Kwashiorkor	0
2009-06-17	0	0	1	0	M	2010-07-05	Discharged	2011-07-07	2 days			0	Acute diarrhoeal disease
2009-02-12	0	0	3	0	F	2010-07-31					Kwashiorkor	0
2008-11-24	0	0	1	0	F	2010-10-04					Kwashiorkor	0
2009-12-14	0	0	0	0	M	2010-11-22	Died	2010-11-23	1 day		Marasmus	1	hypovolemic shock		Acute diarrhoeal disease
2009-02-18	0	0	0	0	M	2010-11-28						0
2009-11-28	0	0	1	0	F	2010-12-21	Died	2010-12-21	less than 1 day		Marasmus	1
2010-01-27	0	0	1	0	M	2010-12-28	Died				Kwashiorkor	1
2010-02-28	0	0	0	0	F	2010-12-30						0
2010-01-23	0	0	0	0	M	2010-12-30						0
2010-04-14	0	0	0	0	F	2010-12-30						0
2010-03-08	0	0	0	0	F	2010-12-30						0
	0	0	0	0	M	2010-12-30				chunga	Severe Malnutrition	1
	0	0	0	0	F	2011-01-19	Discharged	2011-02-07	19 days	john laing	Kwashiorkor	0	oedema
2009-03-30	0	0	0	0	M	2011-01-28							Anaemia
2010-07-24	0	0	0	0	M	2011-01-28					Marasmus - Kwashiorkor	1
2011-02-12	0	0	1	0	M	2011-02-24						0	Sepsis
2009-08-16	0	0	1	0	F	2011-02-25					Kwashiorkor	0
2010-02-17	0	0	0	0	M	2011-03-01					Kwashiorkor	0
2011-03-03	0	0	3	0	M	2011-03-30					Kwashiorkor	0
2007-05-11	0	0	0	0	M	2011-04-24					Kwashiorkor	0
2009-01-28	0	0	0	0	M	2011-05-05	discharged	2011-05-11	6 days	bauleni	Kwashiorkor	0
2011-05-02	0	0	2	0	F	2011-05-15						1	Neonatal Sepsis
2008-05-13	0	1	0	1	M	2009-01-06					Marasmus	1
2007-12-09	0	1	1	1	M	2009-01-11					Kwashiorkor	9
2007-12-09	0	1	0	1	M	2009-01-30					Kwashiorkor	9
2007-12-09	0	1	0	1	M	2009-02-03					Kwashiorkor	9
2007-12-26	0	1	0	1	F	2009-02-13					Kwashiorkor	0
2007-01-21	0	1	0	1	M	2009-02-25	died	2009-02-26	1 day		Marasmus	9
2008-06-06	0	1	0	1	M	2009-03-27					Kwashiorkor	0
2007-07-17	0	1	0	1	F	2009-07-05	Died	2009-07-10	5 days	george	Kwashiorkor	0	severe anaemia	pneumonia
2009-08-07	0	1	0	1	M	2009-09-08					Marasmus	0
2008-11-14	0	1	2	1	M	2009-09-12					Kwashiorkor	1
2008-10-16	0	1	0	1	F	2009-09-17					Kwashiorkor	0
2005-09-12	0	1	0	1	F	2009-10-02					Kwashiorkor	1
2008-10-14	0	1	0	1	F	2009-10-29					Kwashiorkor
2009-10-29	0	1	0	1	F	2009-10-29					Marasmus	0
2008-11-17	0	1	0	1	M	2009-11-08					Marasmus - Kwashiorkor	1
2008-11-12	0	1	1	1	F	2010-01-03					Marasmus - Kwashiorkor	0
2008-11-09	0	1	0	1	M	2010-01-29					Kwashiorkor	0
2008-12-25	0	1	0	1	F	2010-02-08						1
2010-05-06	0	1	0	1	F	2010-06-27					Marasmus	9
2010-03-10	0	1	0	1	M	2010-11-17						1
2010-02-04	0	1	3	1	F	2010-11-18	discharged			mtendere	Severe Malnutrition	1
2010-12-01	0	1	0	1	F	2010-12-28	Died				Kwashiorkor
2009-10-30	0	1	0	1	M	2010-12-30					Kwashiorkor	1
2010-02-10	0	1	0	1	F	2011-01-10					Kwashiorkor	0
2009-10-30	0	1	0	1	M	2011-01-20	Died	2011-01-22	2 days	george	Marasmus	1
2010-04-24	0	1	0	1	F	2011-02-16					Marasmus	1
2011-03-27	0	1	0	1	F	2011-03-30	discharged	2011-03-08	9 days	john laing	kwashiorkor	0	Upper respiratory tract infection
2011-02-14	0	1	0	1	M	2011-04-13					Kwashiorkor	1
2010-07-08	0	1	0	1	M	2011-10-06					Kwashiorkor	0
2010-08-25	0	1	0	1	M	2011-10-11	discharged	2011-11-01	21 day	kuku	Kwashiorkor	1
2011-04-12	0	1	0	1	M	2012-02-27	Died				Kwashiorkor
2012-02-28	0	1	0	1	M	2012-04-14						1	Failure to Thrieve
2012-06-23	0	1	0	1	M	2012-08-13						1
	0	1	0	1	F	2012-11-01						0	Sepsis
2007-06-08	0	2	0	2	M	2009-01-07					Marasmus - Kwashiorkor	1
2007-11-11	0	2	0	2	M	2009-01-16					PEM	0
	0	2	0	2	F	2009-04-14					Kwashiorkor	1
2008-12-11	0	2	0	2	M	2009-08-06	died	2009-08-11	5 days	chazanga	Marasmus	1	acute Gastroenteritis
2008-10-16	0	2	0	2	M	2009-10-06					Marasmus	1
2009-08-17	0	2	0	2	M	2009-10-12					Kwashiorkor	1
2009-08-02	0	2	0	2	F	2009-10-12					Marasmus	1
2006-10-02	0	2	0	2	F	2009-10-12					Marasmus - Kwashiorkor	9
2008-09-24	0	2	0	2	M	2010-01-13					Kwashiorkor	0
2009-12-20	0	2	0	2	M	2010-03-03	Died	04-aprl-10	1 day		Marasmus		pneumonia	hydrocephalus
2009-12-20	0	2	0	2	M	2010-03-31	died	2010-04-04	4 days		Kwashiorkor	0	pneumonia	hydrocephalus
2009-06-13	0	2	0	2	M	2010-06-01	died	2010-06-03	2 days		Kwashiorkor	1	diarrhoea	dehydration
2009-07-06	0	2	0	2	F	2010-06-13					Kwashiorkor	0
2008-05-06	0	2	0	2	M	2010-07-30					Kwashiorkor	1
2010-01-07	0	2	0	2	F	2010-09-04	Died	2010-10-01	28 days		Marasmus	1	Pulmonary Tuberculosis
2009-07-28	0	2	0	2	M	2010-09-06					Kwashiorkor
2009-11-08	0	2	0	2	F	2010-10-08					Marasmus	1
2010-01-12	0	2	0	2	M	2010-10-18					Kwashiorkor	1
2010-10-18	0	2	0	2	M	2010-12-03	Discharged			mount makulu		0	Acute diarrhoeal disease
2010-04-30	0	2	0	2	M	2010-12-08	discharged			misisi	Kwashiorkor	1
2010-05-15	0	2	0	2	M	2010-12-22	died	2010-12-24	2 days	bauleni	Marasmus	0	septic shock
2009-12-28	0	2	0	2	M	2011-01-14					Kwashiorkor	0
2010-11-25	0	2	0	2	M	2011-02-03						0	Pneumonia
2010-12-16	0	2	0	2	F	2011-05-30	discharged	2011-06-10	10 days	john howard	Kwashiorkor	1
2011-09-07	0	2	0	2	F	2011-10-04	Died				Marasmus	0
2010-12-16	0	2	0	2	F	2011-11-10					Kwashiorkor	1
2011-03-21	0	2	0	2	M	2011-12-03					Kwashiorkor	0
2010-12-16	0	2	0	2	F	2011-12-16	Died	2011-12-16	less than 1 day	john howard	Kwashiorkor	1
	0	2	0	2	M	2012-02-03	Died	2012-02-03	less than 1 day		Marasmus	1	meningitis
2011-08-15	0	2	0	2	M	2012-05-04					Marasmus	1
	0	2	0	2	F	2012-07-27	Died	2012-07-28	1 day	chunga	Marasmus
	0	2	0	2	M	2012-11-02						0	Coryza
2012-08-31	0	2	0	2	F	2012-11-05	Died	2012-12-09	35 days	petauke	Kwashiorkor	0	anaemia
2010-12-15	0	2	0	2	F	2012-12-22	Died	2012-12-23	1 day	kalikiliki	Marasmus
2008-08-09	0	3	0	3	F	2009-01-04					Marasmus	1
2008-10-11	0	3	0	3	F	2009-02-12					Kwashiorkor	1
	0	3	0	3	M	2009-02-17					Marasmus	1
2008-10-02	0	3	0	3	M	2009-05-19	died	2009-05-24	5 days		Marasmus	0	severe anaemia
2009-01-26	0	3	0	3	M	2009-05-23					Marasmus	0
	0	3	0	3	F	2009-05-27					Marasmus	1
	0	3	0	3	F	2009-06-08					kwashiorkor	1
2009-06-12	0	3	0	3	M	2009-09-12					Kwashiorkor	0
2008-05-05	0	3	0	3	M	2009-10-26					Marasmus	0
	0	3	0	3	F	2009-11-03					Marasmus	1
2009-07-30	0	3	0	3	M	2009-11-11					Marasmus	1
2009-06-29	0	3	0	3	F	2010-01-05					Marasmus
2009-09-27	0	3	0	3	M	2010-01-22	Died	2010-01-23	1 day	makeni	Marasmus - Kwashiorkor	9
2010-04-29	0	3	0	3	F	2010-06-25					Kwashiorkor	0
2010-03-10	0	3	0	3	M	2010-07-07						0	Measles
2008-09-22	0	3	0	3	M	2010-07-19					Kwashiorkor	0
2010-05-07	0	3	0	3	M	2010-08-15						0
2010-03-29	0	3	0	3	F	2010-10-04					Kwashiorkor	0
2009-07-26	0	3	0	3	M	2010-10-17					Marasmus - Kwashiorkor	1
2010-08-24	0	3	0	3	M	2010-12-18	Died				Marasmus
	0	3	0	3	F	2011-02-25					Kwashiorkor	1
	0	3	0	3	M	2011-09-08	discharged	2011-09-30	22 days	barastone	Kwashiorkor	1
2011-01-21	0	3	0	3	M	2011-10-10	discharged	2011-11-08	29 days	george	Kwashiorkor	1
2009-07-03	0	3	0	3	F	2011-10-14	discharged	2011-11-08	25 days	garden	Kwashiorkor	0
	0	3	0	3	F	2011-11-27	Died	2011-11-28	1 day	chaisa	Malnutrition	0	Acute diarrhoeal disease	shock
2011-11-12	0	3	0	3	M	2012-02-20	discharged	2012-02-28	8 days	garden	Marasmus	1
2010-04-06	0	3	0	3	M	2012-02-24	discharged	2012-03-05	10 days	kamwala south	Kwashiorkor	0
2011-11-12	0	3	0	3	M	2012-03-05	Died	2012-03-05	less than 1 day	garden	Marasmus	1
2011-07-20	0	3	0	3	M	2012-03-06	Died	2012-03-08	2 days			1
2011-02-09	0	3	0	3	F	2012-04-17					Kwashiorkor	0
2012-01-05	0	3	0	3	M	2012-05-19	died	2012-05-24	5 days	mazyopa	Kwashiorkor	1
2011-03-17	0	3	0	3	M	2012-06-29	discharged	2012-07-25	26 days	misisi	Marasmus - Kwashiorkor	0
2010-06-16	0	3	0	3	F	2012-07-11					Marasmus	0
	0	3	0	3	M	2012-08-29	Died	2012-08-31	2 days	chipata	Marasmus	1
2011-08-25	0	3	0	3	M	2012-09-05					Kwashiorkor	0
2012-06-26	0	3	0	3	F	2012-09-11	discharged	2012-09-26	15 days	mtendere	Kwashiorkor	0
	0	3	0	3	M	2013-09-16	died	2013-10-04	17 days	misisi	malnutrition
	0	3	0	3	M	2013-10-11	discharged	2013-10-21	10 days	chipata	marasmus		Cerebral palsy
2008-02-06	0	4	0	4	F	2009-01-29					Marasmus	1
	0	4	0	4	F	2009-02-05					Marasmus	1
2008-12-03	0	4	0	4	M	2009-03-29	died	2009-03-31	2 days		Kwashiorkor	1
2008-12-18	0	4	0	4	M	2009-05-08					Kwashiorkor	1
2007-05-30	0	4	0	4	F	2009-05-12					Kwashiorkor	0
2008-08-21	0	4	1	4	M	2009-05-14	Died	2009-05-21	7 days		Marasmus	0	pneumonia	diarrhoea	dehydration
2009-01-05	0	4	0	4	M	2009-06-15	died	2009-06-26	11 days	kanyama	Marasmus	0	Pulmonary Tuberculosis
2008-09-05	0	4	0	4	M	2009-09-12	discharged	2009-09-23	11 days	chilenje	Kwashiorkor	0
2008-03-08	0	4	0	4	M	2010-01-16	died	2010-01-16	less than 1 day	kalingalinga	Marasmus - Kwashiorkor		Acute diarrhoeal disease
	0	4	0	4	F	2010-01-28	died	2013-01-30	2 days	george	Kwashiorkor	0
	0	4	0	4	F	2010-01-29					Kwashiorkor	0
2009-09-17	0	4	0	4	F	2010-04-02					Marasmus
2009-10-04	0	4	0	4	F	2010-06-03					Kwashiorkor	1
2009-03-07	0	4	0	4	F	2010-07-08	Discharged			kanyama	Kwashiorkor	1
2008-09-25	0	4	0	4	F	2010-08-23					Marasmus - Kwashiorkor	1
2009-10-02	0	4	0	4	M	2010-08-29	Discharged	2010-09-09	11 days	soweto	Marasmus	0
2010-03-03	0	4	0	4	F	2010-12-13	Died				Marasmus	0
2010-08-01	0	4	0	4	F	2010-12-28					Kwashiorkor	1
	0	4	0	4	M	2011-02-04	Discharged	2011-02-16	12 days		Kwashiorkor	0
2008-12-18	0	4	0	4	M	2011-02-17					Kwashiorkor	0
2010-11-30	0	4	0	4	M	2011-03-21	Died	2011-03-26	5 days	arakan barracks	Kwashiorkor	1
	0	4	0	4	F	2011-04-03	Died	2011-04-05	2 days	chilanga	Kwashiorkor	1
2010-12-16	0	4	0	4	F	2011-05-10	Died	2011-05-10	less than 1 day	george	Kwashiorkor	0
2011-01-01	0	4	0	4	M	2011-05-12	died	2011-06-01	20 days		Kwashiorkor	0
	0	4	0	4	M	2011-08-13	Died	2011-08-14	1 day	lilanda	Kwashiorkor
2011-05-04	0	4	0	4	M	2011-09-29	discharged	2011-10-14	15 days	george	Kwashiorkor	1	Failure to Thrieve
2011-05-23	0	4	0	4	F	2011-10-21	discharged	2011-10-29	8 days	george		0	Pneumonia
2011-07-19	0	4	0	4	F	2011-11-07	Died	2011-11-12	5 days	chawama	Marasmus	1	Acute diarrhoeal disease
	0	4	0	4	M	2011-11-09	discharged	2011-11-18	9 days	chunga		1
2011-07-27	0	4	0	4	M	2012-01-03	discharged	2012-01-13	10 days	lusaka west	Marasmus - Kwashiorkor	0
2011-02-17	0	4	0	4	M	2012-01-09	Died	2012-01-10	1 day	george	Kwashiorkor	1
2010-08-31	0	4	0	4	F	2012-02-01	discharged	2012-02-13	12 days	kanyama	Marasmus	0	Acute diarrhoeal disease
2010-08-31	0	4	0	4	F	2012-02-01					Marasmus	0
2011-06-15	0	4	0	4	M	2012-03-24					Marasmus	0
2010-10-05	0	4	0	4	M	2012-05-04	discharged	2012-05-16	12 days	kalulushi	Kwashiorkor	1
2012-02-19	0	4	0	4	F	2012-07-11	Died	2012-07-14	3 days		Kwashiorkor	1
2011-10-20	0	4	0	4	M	2012-08-13					Marasmus
2012-06-04	0	4	0	4	M	2012-11-05					Pneumonia	0
2012-08-03	0	4	0	4	F	2012-11-26	discharged	2012-12-31	36 days		Kwashiorkor	0
2011-02-01	0	4	0	4	M	2012-12-17					Marasmus	0
2012-07-10	0	4	0	4	F	2012-12-18							Pneumonia
	0	4	0	4	M	2013-05-10	discharged	2013-06-19	40 days	makeni	severe malnutrition
	0	4	0	4	F	2013-05-22	discharged	2013-06-05	14 days	chipata	marasmus
	0	4	0	4	M	2013-08-03	died	2013-08-04	1 day	kabanana	severe malnutrition		Acute diarrhoeal disease
	0	4	0	4	M	2013-09-25	died	2013-09-27	2 days	chipata	Kwashiorkor
	0	4	0	4	M	2013-11-09	discharged	2013-11-15	6 days	chawama	marasmus
	0	4	0	4	M	2013-11-11	discharged	2013-12-14	3 days	chawama	marasmus
	0	5	0	5	F	2009-01-17					Marasmus	1
2006-02-17	0	5	0	5	M	2009-02-13					Kwashiorkor	0
2008-09-10	0	5	0	5	M	2009-03-10	discharged	2009-03-17	7 days	misisi	Marasmus	1	Persistent diarrhoeal disease
2008-09-19	0	5	1	5	F	2009-03-12	died	2009-03-21	9 days		Kwashiorkor	0	Congestive Cardiac Failure	pneumonia
2008-10-03	0	5	0	5	M	2009-04-03					Kwashiorkor	0
2008-04-02	0	5	0	5	F	2009-04-22					Marasmus	0
	0	5	0	5	F	2009-05-13	Died	2009-05-13	less than 1 day		Marasmus		septic shock	Acute diarrhoeal disease
2008-11-25	0	5	0	5	F	2009-05-13					Marasmus	1
2008-12-27	0	5	0	5	M	2009-05-27					Kwashiorkor	0
2009-05-28	0	5	0	5	F	2009-05-28	Died				Marasmus	1
2009-01-06	0	5	0	5	F	2009-06-26	discharged	2009-06-29	3 days	misisi	Kwashiorkor	0
2008-07-29	0	5	0	5	M	2009-07-18					Marasmus	1
2009-02-07	0	5	0	5	F	2009-07-22					Kwashiorkor	1
2008-10-24	0	5	0	5	F	2009-07-29					Marasmus	1
2009-02-08	0	5	0	5	M	2009-07-31						0	Pneumonia
2009-03-16	0	5	0	5	M	2009-08-22					Marasmus	1
2009-03-07	0	5	0	5	M	2009-09-14					Marasmus	1
2009-05-04	0	5	0	5	F	2009-10-07					Kwashiorkor	0
2009-11-02	0	5	0	5	F	2009-10-08					Marasmus	1
2009-07-04	0	5	0	5	F	2009-10-13					Kwashiorkor	1
2009-05-10	0	5	0	5	F	2009-10-26					Kwashiorkor	1
2009-06-30	0	5	0	5	M	2009-12-04					Marasmus - Kwashiorkor
2009-06-30	0	5	0	5	M	2009-12-04	Died				Marasmus - Kwashiorkor
2009-05-09	0	5	0	5	M	2009-12-05	died	2009-12-06	1 day	matero	Marasmus		severe dehydration
2008-01-01	0	5	0	5	F	2009-12-13					Marasmus	1
2009-01-02	0	5	0	5	M	2009-12-26					Marasmus - Kwashiorkor
2008-03-22	0	5	0	5	M	2010-01-08					Marasmus - Kwashiorkor	0
	0	5	0	5	M	2010-01-20	Died	2010-01-21	1 day	kanyama	Marasmus	0
2009-07-23	0	5	0	5	m	2010-01-20	Died	2010-01-22	2 days	chaisa	Marasmus	1	septicaemia
2009-01-25	0	5	0	5	M	2010-03-16					Kwashiorkor	0
2009-11-03	0	5	0	5	M	2010-04-01	Died	2010-04-01	less than 1 day		Kwashiorkor	1	severe anaemia
2010-01-08	0	5	0	5	F	2010-05-21					Kwashiorkor
2005-01-01	0	5	0	5	F	2010-05-22					Kwashiorkor	0
	0	5	0	5	F	2010-05-25					Marasmus - Kwashiorkor	1
2009-10-24	0	5	0	5	F	2010-06-02					Kwashiorkor	1
	0	5	0	5	M	2010-10-25					Kwashiorkor	0
2008-06-07	0	5	0	5	M	2010-11-05					Kwashiorkor	0
2009-05-10	0	5	0	5	F	2010-11-29						1
2010-05-24	0	5	0	5	M	2010-12-23					Kwashiorkor
2010-05-24	0	5	0	5	M	2010-12-23					Kwashiorkor
2010-08-12	0	5	0	5	M	2011-01-19	Died	2011-01-22	3 days	lusaka west	Kwashiorkor	0
2010-08-20	0	5	0	5	F	2011-02-05	Died	2011-02-05	less than 1 day	kabanana	Marasmus		pneumonia
2010-07-19	0	5	0	5	M	2011-03-09					Marasmus	1
2010-09-24	0	5	0	5	F	2011-03-18						0
2009-03-16	0	5	0	5	F	2011-04-21					Kwashiorkor	1
	0	5	0	5	M	2011-04-26	discharged	2011-05-13	17 days	chelstone		1	Acute diarrhoeal disease
2010-11-05	0	5	0	5	M	2011-05-05	died	2011-05-13	8 days	lusaka west	Kwashiorkor	1
2010-12-16	0	5	0	5	F	2011-06-25	discharged	2011-07-06	15 days	john howard	Kwashiorkor	1
2009-01-20	0	5	0	5	F	2011-07-06						1	Pneumonia
2009-05-10	0	5	0	5	F	2011-08-15					Kwashiorkor	1
2010-08-12	0	5	0	5	F	2011-09-30	discharged	2011-10-10	10 days	chawama	Marasmus	0
2011-05-17	0	5	0	5	M	2011-10-19	Died	2011-10-25	6 days	kamwala south	Marasmus	1	sepsis
2011-06-04	0	5	0	5	M	2011-11-07						1
2011-02-04	0	5	0	5	M	2011-11-07					Kwashiorkor	1
2011-03-05	0	5	0	5	M	2011-11-16	died	2011-11-21	5 days	chazanga	marasmus	1	Acute gastroenteritis	dehydration
2011-06-10	0	5	0	5	M	2011-12-14					Kwashiorkor	1
	0	5	0	5	M	2011-12-16	discharged	2011-12-30	14 days	nampundwe	Kwashiorkor	0	Pulmonary Tuberculosis
2010-11-28	0	5	0	5	M	2011-12-18	died	2011-12-21	3 days	chawama	Kwashiorkor	0	Acute diarrhoeal disease
2011-06-26	0	5	0	5	M	2011-12-23					Kwashiorkor
2011-04-18	0	5	0	5	F	2012-01-19	discharged	2012-01-30	11 days	kanyama	Kwashiorkor	0
2011-08-22	0	5	0	5	M	2012-02-01	discharged	2012-02-21	20 days	chipata	PEM	1
2011-08-02	0	5	0	5	F	2012-02-18	Died	2012-02-19	1 day	chipata	Kwashiorkor
2010-12-04	0	5	0	5	M	2012-05-03	discharged	2012-05-16	13 days	chunga	Kwashiorkor	0
2011-11-14	0	5	0	5	M	2012-05-10					Kwashiorkor	0
2011-11-06	0	5	0	5	M	2012-06-27	Died	2012-07-08	11 days	chipata	Marasmus - Kwashiorkor	0
2012-01-19	0	5	0	5	M	2012-07-07	discharged	2012-08-13	37 days	kanyama	Marasmus	1
2010-01-29	0	5	0	5	M	2012-08-03	discharged	2012-09-14	42 days	garden	Kwashiorkor		Acute diarrhoeal disease
2012-02-28	0	5	0	5	M	2012-08-12	Died	2012-08-18	6 days	lusaka west	Marasmus	1
2011-03-08	0	5	0	5	M	2012-08-15					Marasmus	0
2011-11-03	0	5	0	5	M	2012-11-02	discharged	2012-11-16	14 days	john laing	Marasmus - Kwashiorkor	1
2010-12-10	0	5	0	5	F	2012-11-08					Kwashiorkor	1
2012-07-17	0	5	0	5	M	2012-12-19	discharged	2012-12-26	7 days	western province	Marasmus	0	anaemia
2012-06-23	0	5	0	5	F	2012-12-19	Died	2012-12-26	7 days	lima	Marasmus	1
	0	5	0	5	F	2013-03-18	Died	2013-03-19	1 day	mandevu			pneumonia
	0	5	0	5	M	2013-03-20	discharged	2013-03-23	3 days	chaisa	PEM	0
	0	5	0	5	F	2013-06-08	discharged	2013-06-27	19 days	misisi	marasmus		cerebral palsy
	0	5	0	5	F	2013-05-03	discharged	2013-05-27	24 days	kanyama	Kwashiorkor
	0	5	0	5	F	2013-04-18	discharged	2013-04-29	11 days	makeni	marasmus	1
	0	5	0	5	F	2013-04-18	discharged	2013-04-29	11 days	makeni	marasmus	1
	0	5	0	5	F	2013-06-06	died	2013-06-09	3 days	mtendere	Malnutrition
	0	5	0	5	M	2013-05-10	died	2013-05-12	2 days	kuku	PEM
	0	5	0	5	F	2013-06-18	discharged	2013-06-27	9 days	misisi	marasmus		Cerebral palsy
	0	5	0	5	M	2013-06-22	discharged	2013-07-17	25 days	linda	Kwashiorkor
	0	5	0	5	F	2013-09-23	discharged	2013-09-30	7 days	kamwala			Tuberculosis
	0	5	0	5	F	2013-11-27	discharged	2013-12-18	21 day	SOS	Marasmic-kwashiorkor
2008-05-18	0	6	0	6	F	2009-01-01	died	2009-03-08	46 days		marasmus	0
2007-11-13	0	6	0	6	M	2009-01-06					Marasmus - Kwashiorkor	1
2008-06-11	0	6	0	6	M	2009-01-10					Marasmus - Kwashiorkor	1
2007-06-06	0	6	0	6	M	2009-01-13					Kwashiorkor	0
	0	6	0	6	F	2009-01-14					Kwashiorkor	0
2008-08-02	0	6	0	6	M	2009-01-29	discharged	2009-02-19	21 day	garden	Kwashiorkor	0
2008-07-08	0	6	0	6	F	2009-02-01	discharged	2009-02-09	8 days	chawama	Marasmus	0
2008-11-07	0	6	0	6	F	2009-02-10					Marasmus	0
	0	6	0	6	M	2009-02-22	died	2009-03-23	1 day		Marasmus - Kwashiorkor	1	pneumonia
2008-08-12	0	6	0	6	F	2009-02-26					Marasmus - Kwashiorkor	0
2008-05-18	0	6	0	6	F	2009-03-05					Kwashiorkor	0
2008-08-18	0	6	0	6	F	2009-03-07					Marasmus	1
2008-09-02	0	6	0	6	F	2009-03-16	Died	2009-03-17	1 day		Marasmus	1	pneumonia
2007-07-14	0	6	0	6	M	2009-03-31					Marasmus	1
2008-08-07	0	6	0	6	F	2009-04-03	discharged	2009-04-07	4 days	chazanga	Kwashiorkor	0
2008-11-10	0	6	0	6	F	2009-04-17					Marasmus	1
2007-07-14	0	6	0	6	M	2009-04-23					Kwashiorkor	1
	0	6	0	6	M	2009-05-02					Marasmus	1
2007-10-05	0	6	0	6	F	2009-05-04					Marasmus	1
2008-10-17	0	6	0	6	M	2009-05-08					Kwashiorkor	1
2008-10-30	0	6	0	6	M	2009-05-11					Kwashiorkor	0
2008-11-06	0	6	0	6	M	2009-05-11					Marasmus	1
2008-11-05	0	6	0	6	F	2009-05-11	Died				Marasmus - Kwashiorkor	1
2008-11-03	0	6	0	6	F	2009-05-12	died	2009-06-08	27 days	libala	Marasmus	0
2008-11-06	0	6	0	6	M	2009-05-29					Marasmus	1
2008-11-06	0	6	0	6	M	2009-06-01	discharged/ absconded	2009-06-02	1 day	kanyama	Marasmus	0	Acute diarrhoeal disease	dehydration
2008-08-15	0	6	0	6	F	2009-07-10	died	2009-07-21	11 days	chilenje	Marasmus - Kwashiorkor	0
	0	6	0	6	F	2009-07-14					Marasmus	1
2009-01-13	0	6	0	6	M	2009-07-21						0	Failure to Thrieve
2009-02-09	0	6	0	6	M	2009-08-22					Kwashiorkor	1
2009-02-16	0	6	0	6	F	2009-08-29	Died	2009-08-30	1 day			1
2009-02-20	0	6	0	6	M	2009-09-01					Kwashiorkor	0
2009-03-03	0	6	0	6	F	2009-09-16					Marasmus - Kwashiorkor	1
2009-03-20	0	6	0	6	F	2009-10-18					Marasmus	0
2009-04-04	0	6	0	6	M	2009-10-20					Marasmus	1
2009-10-21	0	6	0	6	M	2009-10-21	discharged	2009-10-26	5 days		Kwashiorkor	1	RHD rheumatic heart disease
2009-05-06	0	6	0	6	M	2009-11-29					Marasmus - Kwashiorkor
2009-06-04	0	6	0	6	F	2009-12-05	Died	2010-01-18	44 days	kuomboka	Marasmus	1
2009-05-13	0	6	0	6	F	2009-12-10	died	2009-12-19	9 days	garden	Kwashiorkor	0	Persistent diarrhoeal disease
2009-08-23	0	6	0	6	F	2009-12-12	died	2009-12-13	1 day	george	Marasmus	1	pneumonia
2009-06-05	0	6	0	6	M	2009-12-29	Died	2009-12-29	less than 1 day	kalingalinga	Marasmus - Kwashiorkor		severe anaemia	sepsis	meningitis
2009-04-03	0	6	0	6	M	2010-01-02	died	2010-01-03	1 day		Marasmus - Kwashiorkor		pneumonia
2009-04-03	0	6	0	6	M	2010-01-04	Died	2010-01-26	22 days	mandevu	Marasmus	1
2009-06-15	0	6	0	6	F	2010-01-10	died	2010-01-11	1 day	chainda	Kwashiorkor	0	severe pneumonia
2009-06-04	0	6	0	6	M	2010-01-13	died	2010-01-13	less than 1 day	chawama	Kwashiorkor		sepsis
2009-07-03	0	6	0	6	F	2010-01-18	Died	2010-01-19	1 day	libala	Marasmus	1	severe pneumonia
2009-07-26	0	6	0	6	F	2010-02-10					Kwashiorkor	0
2009-07-02	0	6	0	6	M	2010-02-11	died	2010-02-12	1 day	chaisa	Kwashiorkor	0	Acute diarrhoeal disease
2009-07-20	0	6	0	6	F	2010-02-12	died	2010-03-01	17 days	ngwerere	Kwashiorkor	1
2009-08-24	0	6	0	6	M	2010-02-28					Kwashiorkor	0
2009-04-29	0	6	0	6	F	2010-03-01	died	2010-03-10	9 days	linda	Marasmus - Kwashiorkor	0
2009-01-23	0	6	0	6	M	2010-04-10					Kwashiorkor	0
2009-11-16	0	6	0	6	M	2010-05-27					Kwashiorkor	1
2009-03-16	0	6	1	6	M	2010-06-04					Kwashiorkor	0
2009-11-10	0	6	0	6	M	2010-06-06	died	2010-06-09	3 days		Kwashiorkor	1	diarrhoea
2009-03-16	0	6	1	6	M	2010-07-01					Kwashiorkor	0
2010-01-17	0	6	0	6	F	2010-07-15	died	2010-07-17	2 days		Kwashiorkor	0	Acute diarrhoeal disease
2010-01-01	0	6	0	6	M	2010-07-17	died	2010-07-24	7 days		Severe Malnutrition	0	Acute diarrhoeal disease
2010-01-17	0	6	0	6	M	2010-07-19					Kwashiorkor	0
	0	6	0	6	M	2010-08-16					Kwashiorkor	0
2009-12-17	0	6	0	6	M	2010-09-17					Kwashiorkor	1
2010-01-22	0	6	0	6	M	2010-09-21					Kwashiorkor	1
2009-10-10	0	6	0	6	M	2010-10-11	Died	2010-10-13	2 days		Kwashiorkor	1	pneumonia	Acute diarrhoeal disease
2010-02-03	0	6	0	6	M	2010-10-11	Died	2010-10-12	1 day		Kwashiorkor	1	shock
	0	6	0	6	F	2010-10-13					Kwashiorkor	0
2009-12-28	0	6	0	6	F	2010-10-22					Kwashiorkor	1
	0	6	0	6	M	2010-10-27					Kwashiorkor	1
	0	6	0	6	M	2010-11-02					Kwashiorkor	0
2010-02-17	0	6	0	6	M	2010-11-07						1
	0	6	0	6	F	2010-11-11					Marasmus	1
2010-06-03	0	6	0	6	M	2010-11-13					Marasmus	1
2009-01-11	0	6	0	6	F	2010-11-23					Kwashiorkor	0
	0	6	0	6	M	2010-11-29	died	2010-11-30	1 day	bauleni	Marasmus	0	anaemia	shock
2010-04-10	0	6	0	6	F	2010-12-18	Died	2010-12-22	4 days		Marasmus	1	Acute diarrhoeal disease
2010-07-12	0	6	0	6	F	2010-12-28				ngombe	Kwashiorkor	1
2010-08-14	0	6	0	6	F	2010-12-30				matero	Severe Malnutrition
2010-06-25	0	6	0	6	M	2011-01-18	Discharged	2011-01-24	6 days	kanyama	Kwashiorkor	0	cough
2010-04-01	0	6	0	6	M	2011-02-16					Marasmus - Kwashiorkor	1
2009-10-11	0	6	0	6	M	2011-03-05					Kwashiorkor
2010-06-20	0	6	0	6	F	2011-03-14	discharged	2011-03-22	8 days		Marasmus	1
2010-10-05	0	6	0	6	M	2011-04-02	Died	2011-04-06	4 days		Kwashiorkor	1
2010-10-19	0	6	0	6	M	2011-04-04	died	2011-04-18	14 days	kabwe	Kwashiorkor	0
	0	6	0	6	F	2011-05-21	Died	2011-05-22		john howard	Kwashiorkor
2010-11-15	0	6	0	6	M	2011-05-31	died	2011-06-01	1 day	mtendere	Kwashiorkor
2010-11-05	0	6	0	6	F	2011-06-01	discharged	2013-06-23	22 days		Kwashiorkor	1
2009-04-10	0	6	0	6	M	2011-06-07	discharged	2011-06-20	13 days	kanyama	Kwashiorkor	0
2010-12-09	0	6	0	6	M	2011-07-06	died	2011-07-08	2 days		Marasmus	1
2011-01-29	0	6	0	6	M	2011-07-19	died	2011-07-21	2 days	luangwa	Kwashiorkor	0
2010-12-26	0	6	0	6	M	2011-07-25					Kwashiorkor
2011-01-23	0	6	0	6	F	2011-08-09	discharged	2011-08-26	17 days	bauleni	Kwashiorkor	0
2011-09-07	0	6	0	6	M	2011-10-04	discharged	2011-10-17	13 days	garden	Marasmus	0	cleft lip and palette
2010-04-14	0	6	0	6	F	2011-10-10	discharged	2011-10-29	19 days	garden	Kwashiorkor	1
2010-04-18	0	6	0	6	F	2011-10-18	died	2011-10-21	3 days	kabwata	Kwashiorkor	1
2010-08-10	0	6	0	6	F	2011-10-25					Marasmus	0
2011-04-18	0	6	0	6	M	2011-11-10	Died	2011-11-24	14 days	garden	Kwashiorkor	1	severe pneumonia
2010-05-14	0	6	0	6	F	2011-11-21	Died	2011-11-23	2 days	kanyama	Kwashiorkor	0	septicaemia	shock
	0	6	0	6	M	2011-11-26					Kwashiorkor	0
2011-05-31	0	6	0	6	F	2011-12-20	discharged	2011-12-28	8 days		Kwashiorkor	0
2011-06-24	0	6	0	6	F	2012-01-19	Died	2012-01-27	8 days	mazyopa	PEM	0	Acute diarrhoeal disease
2011-08-28	0	6	0	6	M	2012-02-28	Died	2012-03-04	5 days	kanyama	Marasmus	0
2011-02-20	0	6	0	6	M	2012-03-07	discharged	2012-03-19	12 days	chilenje	Kwashiorkor	1
2010-12-26	0	6	0	6	M	2012-03-18	Died	2012-03-19	1 day	zingalume	Marasmus	1
	0	6	0	6	F	2012-04-10					Kwashiorkor	1
2011-09-23	0	6	0	6	F	2012-04-20	Died	2012-04-20	less than 1 day	sikanze camp	Kwashiorkor	1
2011-10-30	0	6	0	6	F	2012-05-05	Died				Marasmus	0
2011-11-23	0	6	0	6	F	2012-06-05	discharged	2012-06-07	2 days	george	Marasmus	0
2011-12-07	0	6	0	6	F	2012-06-16	discharged	2012-07-14	28 days	chipata	Kwashiorkor	0	pneumonia
2012-03-31	0	6	0	6	M	2012-10-17	Died	2012-10-18	1 day	chawama	Marasmus	0	Acute diarrhoeal disease
2012-05-02	0	6	0	6	M	2012-11-13	discharged	2012-11-26	13 days	twikatane	Marasmus	0	Acute diarrhoeal disease
2011-06-01	0	6	0	6	F	2012-11-27					Marasmus	1
2011-03-06	0	6	0	6	F	2012-12-05	discharged	2012-12-19	14 days	garden house	Kwashiorkor	0	pneumonia
	0	6	0	6	F	2012-12-19	Died	2012-12-20	1 day	john laing	Marasmus	1	severe pneumonia
2012-06-09	0	6	0	6	F	2012-12-30					Marasmus	0
	0	6	0	6	M	2013-02-13	Died	2013-04-08	54 days	chazanga	PEM	0
	0	6	0	6	F	2013-02-02	Died	2013-03-14	40 days	mungule	PEM
	0	6	0	6	M	2013-01-07	Died	2013-01-09	2 days	kanyama		0	pneumonia
	0	6	0	6	M	2013-01-06	Died	2013-01-09	3 days	zingalume	marasmus	0
	0	6	0	6	F	2013-02-10	discharged	2013-04-19	68 days	george	Marasmic-kwashiorkor	1	pneumonia
	0	6	0	6	M	2013-02-24	discharged	2013-03-13	17 days	john laing	marasmus	0
	0	6	0	6	M	2013-05-07	discharged	2013-05-20	13 days	kasama	Kwashiorkor
	0	6	0	6	F	2013-04-19	discharged	2013-05-07	18 days	mtendere	severe malnutrition
	0	6	0	6	M	2013-06-18	died	2013-06-20	2 days	kanyama	Kwashiorkor		Acute diarrhoeal disease
	0	6	0	6	M	2013-05-29	died	2013-05-31	2 days	chaisa	marasmus
	0	6	0	6	M	2013-05-30	died	2013-07-01	32 days	kasama			Cerebral Palsy
	0	6	0	6	M	2013-08-02	discharged/absconded	2013-08-30	28 days	misisi	severe malnutrition
	0	6	0	6	F	2013-08-26	died	2013-09-07	12 days	zingalume			Tuberculosis
	0	6	0	6	M	2013-08-31	died	2013-09-20	20 days	john laing	Kwashiorkor
	0	6	0	6	M	2013-09-30	died	2013-10-02	2 days	chipata	malnutrition
	0	6	0	6	F	2013-09-06	discharged	2013-10-04	30 days	chunga	severe malnutrition
	0	6	0	6	M	2013-10-14	died	2013-10-14	less than 1 day	lilanda
	0	6	0	6	F	2013-11-04	died	2013-11-05	1 day	mandevu	marasmus
	0	6	0	6	M	2013-12-02	died	2013-12-07	5 days	misisi	marasmus
	0	6	0	6	F	2013-12-04	discharged	2013-12-11	7 days	john howard			pneumonia
	0	6	0	6	M	2013-11-23	died	2013-12-22	29 d	kamwala			pneumonia
	0	6	0	6	M	2013-12-12	discharged/absconded	2013-12-26	14 days	kanyama	Marasmus		pneumonia
	0	6	0	6	F	2013-12-04	died	2013-12-28	24 days	john howard			pneumonia
2008-05-17	0	7	0	7	F	2009-01-07					Marasmus - Kwashiorkor	0
2008-05-25	0	7	0	7	F	2009-01-15					Kwashiorkor	1
2008-06-05	0	7	0	7	F	2009-01-26					Marasmus	1
2008-01-22	0	7	0	7	F	2009-02-04					Kwashiorkor	0
2008-05-09	0	7	0	7	F	2009-02-05					Marasmus	0
2008-06-26	0	7	0	7	M	2009-02-06					Marasmus	9
2008-07-20	0	7	0	7	F	2009-02-18					Marasmus - Kwashiorkor	1
2008-06-10	0	7	0	7	M	2009-02-19	discharged	2009-02-28	9 days	kanyama	Malnutrition	0
2008-06-30	0	7	0	7	F	2009-02-28	died	2009-03-11	11 days		Kwashiorkor	0	nephrotic syndrome
2008-07-23	0	7	0	7	M	2009-03-04	Died	2009-03-05	1 day		Marasmus	1	Acute diarrhoeal disease
2008-07-09	0	7	0	7	F	2009-03-25					Marasmus	1
2008-09-15	0	7	0	7	F	2009-05-08	died	2009-05-25	17 days		Kwashiorkor	1
2008-09-21	0	7	0	7	M	2009-05-18	Died				Kwashiorkor	0
2008-10-27	0	7	0	7	M	2009-05-27	discharged	2009-06-08	12 days	chaisa	Marasmus	1
2008-11-30	0	7	0	7	M	2009-06-18	Died	2009-06-18	less than 1 day	chipata	Kwashiorkor		chronic diarrhoea	pneumonia
2008-11-12	0	7	0	7	M	2009-06-25	discharged	2009-06-29	4 days	mtendere	Kwashiorkor	0
2008-10-18	0	7	0	7	M	2009-06-27					Kwashiorkor	1
2008-11-15	0	7	0	7	M	2009-07-05	Died	2009-07-08	3 days	chawama	Marasmus - Kwashiorkor		severe pneumonia	severe anaemia
2008-11-14	0	7	0	7	M	2009-07-08	discharged	2009-07-29	21 day	chawama	Marasmus - Kwashiorkor	0
2008-12-10	0	7	0	7	F	2009-07-09					Marasmus	0
2008-12-05	0	7	0	7	M	2009-07-14	died	2009-07-26	12 days	lilayi	Marasmus	1	Tuberculosis
	0	7	0	7	F	2009-08-06					Kwashiorkor	0
	0	7	0	7	M	2009-08-07	died	2009-08-26	19 days	kanyama	Kwashiorkor
2007-09-06	0	7	0	7	M	2009-08-13					Kwashiorkor	1
2009-02-21	0	7	0	7	F	2009-09-01	died	2009-09-04	3 days	ngombe	Marasmus	1
2008-04-21	0	7	0	7	M	2009-09-07					Marasmus	1
2009-06-14	0	7	0	7	M	2009-09-08	discharged	2009-09-19	11 days	mtendere	Kwashiorkor	0	cough
2009-01-22	0	7	0	7	M	2009-09-11					Marasmus - Kwashiorkor	1
2009-01-02	0	7	0	7	F	2009-09-19					Kwashiorkor	9
2009-03-07	0	7	0	7	M	2009-10-13					Kwashiorkor	1
2008-01-16	0	7	0	7	M	2009-10-14					Marasmus	0
2009-03-24	0	7	0	7	M	2009-10-25					Marasmus	0
2009-03-23	0	7	0	7	M	2009-10-25					Marasmus	1
2009-03-29	0	7	0	7	F	2009-10-28					Marasmus	0
2009-03-12	0	7	0	7	M	2009-11-02					Kwashiorkor	0
2009-04-08	0	7	0	7	M	2009-11-14					Marasmus	0
2009-03-29	0	7	0	7	F	2009-11-19					Kwashiorkor	0
2009-03-23	0	7	0	7	M	2009-11-25					Kwashiorkor	1
2009-04-28	0	7	0	7	M	2009-12-04					Marasmus - Kwashiorkor	0
2009-04-24	0	7	0	7	M	2009-12-08	died	2009-12-15	7 days	kanyama	Kwashiorkor	1
2009-02-07	0	7	0	7	F	2009-12-16	discharged	2009-12-28	12 days	kanyama	Marasmus	0
2009-05-26	0	7	0	7	M	2009-12-16	died	2009-12-25	9 days	chaisa	Kwashiorkor	1	Pulmonary Tuberculosis
2009-04-22	0	7	0	7	M	2009-12-18	died	2009-12-26	8 days	zingalume	Marasmus - Kwashiorkor	0	Acute diarrhoeal disease
2009-05-25	0	7	0	7	F	2009-12-21	died	2009-12-29	8 days	chawama	Marasmus - Kwashiorkor	1	Tuberculosis
2009-05-25	0	7	0	7	M	2009-12-28					Marasmus	1
2006-09-22	0	7	0	7	F	2009-12-30	discharged	2009-01-04	5 days	bauleni	Marasmus - Kwashiorkor	1	Acute diarrhoeal disease
2009-05-07	0	7	0	7	M	2010-01-02					Marasmus - Kwashiorkor	0
2009-05-09	0	7	0	7	M	2010-01-02	Died	2010-01-12	10 days	kuku	Marasmus	0
2008-07-13	0	7	0	7	F	2010-01-04					Marasmus - Kwashiorkor	1
2009-03-29	0	7	0	7	F	2010-01-08	died	2010-01-11	3 days	george	Kwashiorkor	0	Pulmonary Tuberculosis
2009-06-06	0	7	0	7	F	2010-01-08	Died	2010-01-11	3 days	kuku	Kwashiorkor	1
2008-03-22	0	7	0	7	M	2010-01-13					Kwashiorkor	0
2009-05-27	0	7	0	7	M	2010-01-22	died	2010-02-01	10 days	mtendere	Kwashiorkor	1
	0	7	0	7	F	2010-01-25					Kwashiorkor	0
2009-08-28	0	7	0	7	M	2010-01-28	died	2010-02-04	7 days	bauleni	Kwashiorkor	0	Acute diarrhoeal disease
2008-05-08	0	7	0	7	M	2010-01-28					Kwashiorkor	0
2009-06-06	0	7	0	7	M	2010-02-01					Kwashiorkor	1
2009-06-05	0	7	0	7	F	2010-02-03	Died	2010-02-05	2 days		Marasmus - Kwashiorkor	0	pneumonia
2009-06-24	0	7	0	7	M	2010-02-14	died	2010-02-15	1 day	john laing	Kwashiorkor	0	severe anaemia
2009-06-22	0	7	0	7	M	2010-02-16					Kwashiorkor	1
2008-09-24	0	7	0	7	M	2010-02-19					Kwashiorkor	0
2009-06-30	0	7	0	7	F	2010-02-20	died	2010-03-03	11 days	chibolya	Kwashiorkor	1
2009-08-28	0	7	0	7	F	2010-02-23	died	2010-02-26	3 days	matero	Kwashiorkor	0
2009-07-11	0	7	0	7	F	2010-03-01	died	2010-03-02	1 day	lilanda	Kwashiorkor	0
2009-06-08	0	7	0	7	M	2010-03-01	Died	2010-03-03	2 days	john laing	Marasmus	0
2009-07-07	0	7	0	7	M	2010-03-02					Kwashiorkor	1
2009-01-25	0	7	0	7	M	2010-03-06	died	2010-03-14	8 days	kalikiliki	Kwashiorkor	0
2009-08-08	0	7	3	7	M	2010-03-10	died	2010-03-15	5 days	civic centre	Kwashiorkor	1
2009-09-14	0	7	0	7	M	2010-03-11	died	2010-03-23	12 days	misisi	Marasmus	1
2009-07-24	0	7	0	7	F	2010-03-13					Kwashiorkor	1
2009-02-14	0	7	0	7	M	2010-03-18					Marasmus	0
2009-02-14	0	7	0	7	M	2010-03-18					Marasmus	0
2009-07-16	0	7	0	7	F	2010-03-20					Kwashiorkor	1
2009-03-23	0	7	0	7	F	2010-03-23					Marasmus - Kwashiorkor	0
2009-08-19	0	7	0	7	F	2010-03-31					Kwashiorkor	0
2009-09-08	0	7	0	7	F	2010-04-12					Kwashiorkor	1
2009-07-15	0	7	0	7	M	2010-05-01					Kwashiorkor	1
2009-09-18	0	7	0	7	F	2010-05-22					Kwashiorkor	0
2009-10-13	0	7	0	7	M	2010-06-05					Kwashiorkor	1
2009-10-18	0	7	0	7	F	2010-06-11	died	2010-06-13	2 days		marasmus	1	Pulmonary Tuberculosis
2009-11-25	0	7	0	7	F	2010-06-15	Died	2010-06-19	4 days		Kwashiorkor	0
2009-10-13	0	7	0	7	M	2010-06-15					Kwashiorkor	1
2009-11-28	0	7	0	7	M	2010-06-16	died	2011-06-23	7 days		Kwashiorkor	1
2009-11-03	0	7	0	7	M	2010-06-18						0
2009-11-03	0	7	0	7	M	2010-06-18						0
2009-10-26	0	7	0	7	M	2010-06-24					Kwashiorkor	0
2009-11-03	0	7	0	7	M	2010-06-25					Kwashiorkor	0
2008-12-13	0	7	0	7	M	2010-07-16					Marasmus	1
2009-12-06	0	7	0	7	M	2010-07-31					Kwashiorkor	1
2009-06-14	0	7	0	7	M	2010-08-01	Died	2010-08-04	3 days		Kwashiorkor	1	Acute diarrhoeal disease	dehydration
2008-12-11	0	7	0	7	M	2010-08-04					Kwashiorkor	0
	0	7	0	7	F	2010-09-04					Kwashiorkor	1
2010-02-01	0	7	0	7	F	2010-09-09	died	2010-09-12	3 days		Kwashiorkor	0	Acute diarrhoeal disease
2010-01-06	0	7	0	7	F	2010-09-11	died	2010-09-13	2 days		Kwashiorkor	1	oral candidiasis
2010-02-08	0	7	0	7	M	2010-09-27	died	2010-10-09	12 days		Kwashiorkor	1	Tuberculosis meningitis	encephalopathy
2010-02-21	0	7	0	7	M	2010-10-01					Kwashiorkor	0
2008-03-22	0	7	0	7	M	2010-10-02	Died	2010-10-03	1 day		Kwashiorkor	1	sepsis
2010-01-24	0	7	0	7	F	2010-10-04					Kwashiorkor	1
2010-02-24	0	7	0	7	F	2010-10-14	Died				Kwashiorkor	1
2010-02-24	0	7	0	7	M	2010-10-14					Kwashiorkor	1
2010-03-08	0	7	0	7	M	2010-10-26					Kwashiorkor	0
	0	7	0	7	M	2010-10-28					Malnutrition	0
	0	7	0	7	F	2010-10-30					Kwashiorkor	0
	0	7	0	7	M	2010-11-01					Kwashiorkor	0
	0	7	0	7	F	2010-11-01					Marasmus	1
2010-03-10	0	7	0	7	F	2010-11-01					Kwashiorkor	1
2010-03-27	0	7	0	7	M	2010-11-13					Kwashiorkor
2010-04-01	0	7	0	7	M	2010-11-13					Kwashiorkor	0
2010-04-21	0	7	0	7	F	2010-11-13	died	2010-11-22	39 days	john laing	Kwashiorkor	1	pneumonia
2010-03-21	0	7	0	7	F	2010-11-18	discharged			monze		0	Acute diarrhoeal disease
2010-04-02	0	7	0	7	F	2010-11-21	died			monze	Marasmus	1	hypovolemic shock	Acute diarrhoeal disease	anaemia
	0	7	0	7	F	2010-11-29	Discharged			kafue	Marasmus
	0	7	0	7	M	2010-11-29	died	2010-12-02	3 days		Kwashiorkor	1
	0	7	0	7	M	2010-11-29	died	2010-11-03	4 days		Marasmus	1	pneumonia
2010-03-20	0	7	0	7	F	2010-11-29	died	2010-12-24	25 days		Severe Malnutrition	1	Tuberculosis
2010-03-30	0	7	0	7	M	2010-12-06	died	2010-12-15	9 day	misisi	Marasmic-kwashiorkor	1	Acute diarrhoeal disease
2010-04-02	0	7	0	7	M	2010-12-12					Kwashiorkor	0
2010-04-01	0	7	0	7	M	2010-12-26	Died			chawama	Kwashiorkor	1
2010-05-18	0	7	0	7	F	2011-01-01	died	2011-01-24	23 days	matero	Marasmus - Kwashiorkor	1	Tuberculosis meningitis	shock
	0	7	0	7	F	2011-01-03	Discharged	2011-01-12	9 days	mtendere	Marasmus - Kwashiorkor	0
	0	7	0	7	M	2011-01-04					Marasmus - Kwashiorkor	0
2010-05-25	0	7	0	7	M	2011-01-06	Died	2011-01-21	15 days	lilanda	Kwashiorkor	0
2010-04-09	0	7	0	7	F	2011-01-08					Kwashiorkor	1
2010-05-11	0	7	0	7	F	2011-01-15	Died	2011-01-16	1 day	misisi	Marasmus
	0	7	0	7	F	2011-01-21	Died	2011-01-21	less than 1 day	chikankata	PEM	0	shock
2010-02-03	0	7	0	7	M	2011-02-07	Died	2011-02-08	1 day	linda	Marasmus - Kwashiorkor	1	Acute diarrhoeal disease
2010-04-19	0	7	0	7	M	2011-02-07	Died				Kwashiorkor	1
2010-06-12	0	7	0	7	M	2011-02-20					Kwashiorkor	0
2010-07-14	0	7	0	7	M	2011-03-04					Kwashiorkor	0
2010-05-27	0	7	0	7	M	2011-03-16					Kwashiorkor	1
2010-08-18	0	7	0	7	M	2011-04-01	discharged	2011-04-09	8 days	john laing	Kwashiorkor	0
2010-07-27	0	7	0	7	M	2011-04-02	discharged	2011-04-28	26 days	kanyama	Kwashiorkor	0
2010-08-18	0	7	0	7	M	2011-04-11					Kwashiorkor	0
2009-04-07	0	7	0	7	M	2011-05-06					Kwashiorkor	1
2010-12-17	0	7	0	7	M	2011-05-09	discharged	2011-05-25	16 days	siyubunji	Kwashiorkor	1
	0	7	0	7	M	2011-05-21					Kwashiorkor	0
2010-10-12	0	7	0	7	M	2011-05-23	died	2011-05-26	3 days	kanyama		0	Pneumonia
2010-10-17	0	7	0	7	F	2011-05-26	died	2011-05-31	5 days	kanyama	Kwashiorkor	0
	0	7	0	7	F	2011-05-26	discharged	2011-05-30	4 days	chawama	Kwashiorkor	1
	0	7	0	7	M	2011-06-03	died	2011-06-03	less than 1 day	mandevu	Kwashiorkor	1
2010-10-10	0	7	0	7	F	2011-06-04	discharged	2011-06-20	16 days	chawama	Kwashiorkor	0
2010-10-11	0	7	0	7	M	2011-06-08	discharged	2011-06-22	16 days	garden	Kwashiorkor	0
2010-11-23	0	7	0	7	F	2011-06-11	discharged	2011-06-22	11 days	mtendere	Kwashiorkor	0
2010-10-31	0	7	0	7	M	2011-06-18	discharged	2011-07-08	10 days	bauleni	Kwashiorkor	1
2010-07-07	0	7	0	7	M	2011-06-28					Kwashiorkor	1
2010-11-14	0	7	0	7	F	2011-07-08	Died	2011-07-14	6 days	bauleni	marasmus- kwashiorkor	1
2010-12-25	0	7	0	7	M	2011-07-27	discharged	2011-08-24	28 days	ngombe	Kwashiorkor	0
2010-11-29	0	7	0	7	M	2011-07-27	discharged	2011-08-02	6 days	john laing	Kwashiorkor	1
2011-01-07	0	7	0	7	F	2011-08-28					Kwashiorkor	1
2011-01-29	0	7	0	7	M	2011-09-14	discharged	2011-09-23	9 days	george	PEM	1
2010-10-31	0	7	0	7	M	2011-09-15	Died	2011-09-29	14 days		Kwashiorkor	1
2011-01-12	0	7	0	7	F	2011-09-22	discharged	2011-10-22	30 days	kanyama	Kwashiorkor	1	Pulmonary Tuberculosis
2011-02-28	0	7	0	7	M	2011-10-05	Died	2011-10-23	18 days	misisi	Kwashiorkor	1	Acute diarrhoeal disease	severe dehydration
2009-10-25	0	7	0	7	M	2011-10-07					Kwashiorkor	0
2011-01-29	0	7	0	7	M	2011-10-17	discharged	2011-10-22	5 days	george	Kwashiorkor	1	Acute diarrhoeal disease	severe dehydration
2011-05-09	0	7	0	7	F	2011-11-09					Kwashiorkor
2011-03-23	0	7	0	7	M	2011-11-10	discharged	2011-11-28	18 days	mahopo village	Kwashiorkor	0
2011-03-19	0	7	0	7	M	2011-11-12	Died	2011-11-14			Kwashiorkor
2011-04-07	0	7	0	7	M	2011-11-19					Kwashiorkor	0
	0	7	0	7	M	2011-11-20	Died	2011-12-16	26 days	kanyama	Kwashiorkor	1
2011-01-10	0	7	0	7	F	2011-11-21					Marasmus
2011-03-25	0	7	0	7	F	2011-11-21	discharged	2011-11-28	7 days	kabwata	Kwashiorkor	0
2009-10-03	0	7	0	7	F	2011-11-21	discharged	2011-11-28	7 days	kamwala	Marasmus	0
2011-03-20	0	7	0	7	F	2011-11-26	Died	2011-12-07	11 days		Marasmus - Kwashiorkor	1
2010-04-18	0	7	0	7	M	2011-11-27	Died	2011-11-27	less than 1 day	chainda	Kwashiorkor	1	Acute diarrhoeal disease	anaemia
2011-04-23	0	7	0	7	F	2011-12-07	discharged	2011-12-21	14 days	john laing	Kwashiorkor	1
2011-04-17	0	7	0	7	M	2011-12-08					Kwashiorkor	0
2023-03-11	0	7	0	7	F	2011-12-09	discharged	2011-12-27	18 days	garden	Kwashiorkor		Tuberculosis
2011-04-26	0	7	0	7	F	2011-12-09	Died	2011-12-10	1 day		Kwashiorkor	0
2011-04-18	0	7	0	7	F	2011-12-10	discharged	2011-12-21	11 days	garden	Kwashiorkor	0	pneumonia
2011-05-07	0	7	0	7	F	2011-12-13	Died	2011-12-17	4 days	john laing	Kwashiorkor	0
2011-04-19	0	7	0	7	F	2011-12-15	discharged	2011-12-30	15 days	kalingalinga	Kwashiorkor	0
2011-04-25	0	7	0	7	M	2011-12-24	died	2011-12-25	1 day	matero	Kwashiorkor		Acute diarrhoeal disease
2004-05-05	0	7	0	7	F	2011-12-26	discharged	2012-01-09	14 days	kanyama	Kwashiorkor	0
2011-06-15	0	7	0	7	M	2012-01-13	discharged	2012-01-27	14 days	kanyama	Kwashiorkor	0
2011-05-21	0	7	0	7	F	2012-01-17					Kwashiorkor	0
2011-06-26	0	7	0	7	M	2012-01-27	discharged	2001-02-13	17 days	ngombe	Marasmus	1	Gastroenteritis
2001-06-06	0	7	0	7	M	2012-01-28	Died	2012-01-29	1 day	chazanga	Kwashiorkor		pneumonia
	0	7	0	7	F	2012-02-05					Marasmus
2011-06-08	0	7	0	7	M	2012-02-06	discharged	2012-02-27	21 day	soweto	Marasmus	0
2011-06-08	0	7	0	7	M	2012-02-14						0	Malaria
2009-06-24	0	7	0	7	F	2012-02-14	discharged	2012-03-02	17 days	mtendere	Kwashiorkor	1
2011-06-29	0	7	0	7	F	2012-02-18	Died	2012-02-19	1 day	jack	Marasmus		anaemia
2011-07-02	0	7	0	7	F	2012-02-20	Died	2012-02-26	6 days	chipata	Kwashiorkor	0
2011-06-29	0	7	0	7	F	2012-02-20	Died	2012-02-28	8 days	kanyama	Marasmus	0	Gastroenteritis
2012-06-27	0	7	0	7	F	2012-02-21	Died	2012-02-21	less than 1 day	chilenje	Marasmus	0	pneumonia
2010-12-25	0	7	0	7	F	2012-02-27	Died	2012-03-08	10 days			0	Pneumonia
2011-07-29	0	7	0	7	M	2012-02-29	Died	2012-03-07	7 days		Kwashiorkor	0
2011-07-03	0	7	0	7	M	2012-03-03	Died	2012-03-03	less than 1 day	kanyama	Kwashiorkor
2011-05-20	0	7	0	7	M	2012-03-07	Died	2012-03-10	3 days	lumbani village	Kwashiorkor	1
2011-08-15	0	7	0	7	M	2012-03-16	discharged	2012-04-10	25 days	makeni	Marasmus	1
2011-08-14	0	7	0	7	M	2012-03-23	discharged	2012-04-12	20 days	mtendere	Kwashiorkor	0
	0	7	0	7	F	2012-04-10	Died	2012-04-10	less than 1 day	chaisa	Kwashiorkor
2011-09-04	0	7	0	7	M	2012-04-11	discharged	2012-04-27	16 days	misisi	Kwashiorkor	1
2011-08-27	0	7	0	7	M	2012-04-11	discharged	2012-04-20	9 days	chunga	Marasmus	1
2011-08-04	0	7	0	7	M	2012-05-04	died	2012-05-07	3 days	john laing	Kwashiorkor
2011-08-27	0	7	0	7	M	2012-05-04	discharged	2012-05-10	6 days	mtendere	Kwashiorkor	0
2011-10-06	0	7	0	7	M	2012-05-23	Died	2012-05-23	less than 1 day	makeni	Kwashiorkor	0
2011-09-26	0	7	0	7	M	2012-05-28					Kwashiorkor
2010-10-26	0	7	0	7	M	2012-05-28	died	2012-06-13	16 days	kanyama	Marasmus	1
2011-10-22	0	7	0	7	F	2012-05-31	Died	2012-06-01	1 day	misisi	Kwashiorkor	1
2011-11-10	0	7	0	7	M	2012-06-04	discharged	2012-06-27	23 days	chipata	Marasmus - Kwashiorkor	0	chicken pox
2011-10-14	0	7	0	7	F	2012-06-05	discharged	2012-06-11	6 days	kanyama	Kwashiorkor	0	anaemia
2011-09-27	0	7	0	7	F	2012-08-25	died	2012-08-27	2 days	kanyama	Marasmus		Acute diarrhoeal disease
2010-02-23	0	7	0	7	M	2012-09-03	discharged	2012-09-14	11 days	chipata	Marasmus	1
2012-01-09	0	7	0	7	M	2012-09-22	Died	2012-09-23	1 day	chalala	Marasmus	1	Acute diarrhoeal disease
2012-02-16	0	7	0	7	F	2012-10-19	Died	2012-10-22	3 days		Marasmus
2012-03-22	0	7	0	7	M	2012-10-31	discharged	2012-11-09	9 days	ngombe	Kwashiorkor	0	Acute diarrhoeal disease
2012-03-28	0	7	0	7	F	2012-11-05	died	2012-11-06	1 day	kanyama	Marasmus - Kwashiorkor	1
2012-03-20	0	7	0	7	M	2012-11-06	Died	2011-11-16	10 days	makeni	PEM	1
2012-03-18	0	7	0	7	M	2012-11-07	Died	2012-11-16	9 days	kanyama	Kwashiorkor	0
2012-03-14	0	7	0	7	F	2012-11-07	Died	2012-11-16	9 days	matero	Marasmus	1
2012-04-01	0	7	0	7	M	2012-11-18	discharged	2012-11-30	12 days	chibolya	Kwashiorkor	0	anaemia
2012-04-10	0	7	0	7	M	2012-12-03	Died	2012-12-07	4 days	mtendere	Kwashiorkor	0
2012-05-23	0	7	0	7	F	2012-12-17	Died	2012-12-28	11 days	lilanda	Kwashiorkor	0	Acute diarrhoeal disease
2012-04-29	0	7	0	7	F	2012-12-23	Died	2012-12-25	2 days	matero	Kwashiorkor	0	Acute diarrhoeal disease
	0	7	0	7	F	2013-04-17	Died	2013-04-18	1 day	misisi	marasmus	0
	0	7	0	7	M	2013-02-08	Died	2013-02-11	3 days	john laing	Marasmic-kwashiorkor	0
	0	7	0	7	M	2013-01-11	Died	2013-01-24	13 days	chipata	PEM
	0	7	0	7	M	2013-01-18	died	2013-01-19	1 day	matero		0	Acute diarrhoeal disease
	0	7	0	7	M	2013-01-16	Died	2013-01-17	1 day	linda		0	Acute diarrhoeal disease
	0	7	0	7	M	2013-01-28	Died	2013-02-08	11 days	lusaka west	Kwashiorkor	0
	0	7	0	7	M	2013-02-01	Died	2013-02-01	less than 1 day	mtendere	severe malnutrition	0
	0	7	0	7	F	2013-01-29	Died	2013-01-30	2 days	mumbwa		0	Acute diarrhoeal disease
	0	7	0	7	M	2013-01-07	died	2013-01-09	2 days	chawama	PEM	0
	0	7	0	7	F	2013-01-06	Died	2013-01-07	1 day	ridgeway	marasmus	0
	0	7	0	7	F	2013-02-26	discharged	2013-03-18	20 days	garden house	marasmus	0
	0	7	0	7	F	2013-02-21	discharged	2013-02-25	4 days	misisi		0	pneumonia
	0	7	0	7	F	2013-01-31	discharged	2013-02-15	15 days	bauleni		0	pneumonia	Acute diarrhoeal disease
	0	7	0	7	M	2013-05-26	discharged	2013-06-10	15 days	ngwerere	Marasmic-kwashiorkor
	0	7	0	7	M	2013-04-27	discharged	2013-05-31	34 days	john laing	marasmus		Acute diarrhoeal disease
	0	7	0	7	F	2013-05-13	discharged	2013-05-26	13 days	musopelo	Malnutrition		pneumonia
	0	7	0	7	F	2013-05-04	died	2013-05-06	2 days	john laing	PEM
	0	7	0	7	M	2013-07-17	discharged	2013-07-05	18 days	george	severe malnutrition		pneumonia
	0	7	0	7	F	2013-08-07	died	2013-08-07	less than 1 day	jack	Malnutrition
	0	7	0	7	F	2013-07-28	discharged	2013-08-14	17 days	garden			pneumonia
	0	7	0	7	F	2013-08-20	discharged	2013-09-06	17 days	kanyama	severe malnutrition
	0	7	0	7	M	2013-09-07	died	2013-09-07	less than 1 day	george	severe malnutrition
	0	7	0	7	M	2013-08-21	discharged	2013-09-11	21 day	mpika	severe malnutrition		Cerebral palsy
	0	7	0	7	M	2013-09-16	discharged	2013-09-20	4 days	misisi	severe malnutrition	1
	0	7	0	7	F	2013-09-17	died	2013-09-23	6 days	john laing			pneumonia
	0	7	0	7	M	2013-09-19	discharged	2013-09-25	6 days	garden	Malnutrition		pneumonia
	0	7	0	7	F	2013-09-25	died	2013-09-27	2 days	bauleni	severe malnutrition
	0	7	0	7	F	2013-10-10	discharged	2013-10-14	4 days	misisi	marasmus
	0	7	0	7	M	2013-10-03	discharged	2013-10-23	20 days	garden	Marasmic-kwashiorkor
	0	7	0	7	M	2013-10-15	discharged	2013-11-01	17 days	chawama	malnutrition
	0	7	0	7	M	2013-10-31	discharged	2013-11-06	6 days	chilenje	kwashiorkor
	0	7	0	7	F	2013-11-06	discharged	2013-11-15	9 days	mother theresa	marasmus		Cerebral palsy
	0	7	0	7	F	2013-11-01	discharged/lama	2013-11-18	17 days	chipata	marasmus
	0	7	0	7	F	2013-11-18	discharged/absconded	2013-11-23	5 days	bauleni	severe malnutrition		pneumonia
	0	7	0	7	M	2013-11-15	discharged	2013-11-25	10 days	matero	marasmus
	0	7	0	7	M	2013-11-16	discharged	2013-11-25	9 days	george	PEM
	0	7	0	7	M	2013-11-25	died	2013-11-25	less than 1 day	garden	marasmus
	0	7	0	7	F	2013-11-18	died	2013-11-25	7 days	john howard	kwashiorkor
	0	7	0	7	F	2013-11-26	died	2013-11-29	3 days	kalingalinga	kwashiorkor
	0	7	0	7	M	2013-11-18	discharged	2013-12-02	14 days	chipata	marasmus
	0	7	0	7	F	2013-12-16	discharged	2013-12-27	11 days	makeni	Marasmus
		7	0	7	M	2013-01-29	discharged	2013-02-11	13 days	john laing	Kwashiorkor	0	Acute diarrhoeal disease
2008-09-08	0	8	0	8	F	2009-01-01					Marasmus	9
2007-08-05	0	8	0	8	M	2009-01-06					Malnutrition	0
2008-04-09	0	8	0	8	M	2009-01-07					Kwashiorkor	1
2008-05-31	0	8	0	8	M	2009-01-14					Marasmus	9
2008-04-22	0	8	0	8	F	2009-01-15					Severe malnutrition	1
2008-01-20	0	8	0	8	M	2009-01-19					Kwashiorkor	1
2007-05-29	0	8	0	8	F	2009-01-21	Died				Marasmus	9
2008-04-25	0	8	0	8	F	2009-01-22					Marasmus	0
2008-05-07	0	8	0	8	M	2009-01-24	discharged	2009-02-02	9 days	chongwe	Kwashiorkor	0
2008-06-09	0	8	0	8	F	2009-02-02	died	2009-03-02	28 days		Kwashiorkor	0	bronchitis
2008-02-02	0	8	0	8	F	2009-02-02	discharged	2009-02-19	17 days	kanyama	Kwashiorkor	1
2008-06-25	0	8	0	8	M	2009-02-20					Marasmus - Kwashiorkor	9
2008-06-01	0	8	0	8	M	2009-02-21					Kwashiorkor	0
2008-05-07	0	8	0	8	F	2009-02-21					Marasmus	9
2008-06-09	0	8	0	8	F	2009-02-26					Marasmus - Kwashiorkor	0
2008-02-03	0	8	0	8	F	2009-03-02					Kwashiorkor	0
	0	8	0	8	F	2009-03-04	Died	2009-03-05	1 day		Kwashiorkor	1	pneumonia
2008-07-18	0	8	0	8	M	2009-03-11	died	2009-03-20	9 days		Kwashiorkor	1	severe pneumonia
2008-07-02	0	8	0	8	M	2009-03-26					Kwashiorkor	1
	0	8	0	8	F	2009-04-03					Marasmus - Kwashiorkor	1
2008-03-11	0	8	0	8	M	2009-05-14	died	2009-05-24	10 days	chunga	Kwashiorkor	0
2008-08-22	0	8	0	8	F	2009-05-16	Died				Kwashiorkor
2008-08-24	0	8	0	8	M	2009-05-26	died	2009-06-01	6 days	chilulu	Marasmus	1	septicaemia
2008-06-29	0	8	0	8	F	2009-05-27	died	2009-06-05	9 days	kuku	Marasmus - Kwashiorkor	1
2008-09-14	0	8	0	8	F	2009-06-16					Kwashiorkor	0
2008-09-21	0	8	0	8	F	2009-06-18	Died	2009-06-19	1 day		Kwashiorkor	0	septic shock	severe pneumonia
2008-11-26	0	8	0	8	F	2009-07-26	Died	2009-07-26	less than 1 day	mandevu	Marasmus	1	severe anaemia	dehydration
2008-11-30	0	8	0	8	F	2009-08-08	died	2009-08-08	less than 1 day	chazanga	Kwashiorkor	1	bronchopneumonia	dehydration
	0	8	0	8	F	2009-08-17	Died	2009-08-18	1 day	mwembeshi	Marasmus	1	shock
	0	8	0	8	F	2009-08-17					Kwashiorkor	0
2009-01-12	0	8	1	8	F	2009-09-01	died	2009-09-03	2 days	lusaka west	Kwashiorkor	1	Acute diarrhoeal disease	moderate dehydration
	0	8	0	8	M	2009-09-03	died	2009-09-03	less than 1 day		Kwashiorkor	1
2008-08-07	0	8	0	8	F	2009-09-06					Marasmus	0
2009-07-14	0	8	0	8	F	2009-09-09					Marasmus	1
2019-12-08	0	8	0	8	F	2009-09-18					Kwashiorkor	9
2009-11-20	0	8	0	8	F	2009-09-22					Kwashiorkor	1
2008-12-27	0	8	0	8	F	2009-09-28	discharged	2009-09-27	1 day	soweto	Marasmus - Kwashiorkor
	0	8	0	8	M	2009-09-28					Kwashiorkor	0
2009-01-05	0	8	0	8	F	2009-09-28	died	2009-12-22	85 days	garden	Marasmus	1
2008-12-27	0	8	0	8	F	2009-09-28					Marasmus - Kwashiorkor	9
2008-03-14	0	8	0	8	M	2009-10-02					Kwashiorkor	1
2009-01-30	0	8	0	8	F	2009-10-03					Kwashiorkor	0
	0	8	0	8	F	2009-10-03					Marasmus	9
2009-02-01	0	8	0	8	F	2009-10-08					Marasmus	1
2008-11-18	0	8	0	8	F	2009-10-08					Marasmus - Kwashiorkor	1
2009-01-19	0	8	0	8	M	2009-10-12					Marasmus - Kwashiorkor	1
2009-01-05	0	8	0	8	F	2009-10-12					Kwashiorkor	1
2009-02-24	0	8	0	8	M	2009-10-19					Marasmus - Kwashiorkor	0
2009-02-01	0	8	0	8	F	2009-10-20					Kwashiorkor	1
2009-02-14	0	8	0	8	F	2009-10-21					Marasmus - Kwashiorkor	1
2009-02-17	0	8	0	8	M	2009-10-22	discharged	2009-11-02	11 days	mtendere	Marasmus	0
2009-02-03	0	8	0	8	F	2009-10-25					Kwashiorkor	0
2009-01-31	0	8	0	8	F	2009-11-02					Marasmus	1
2009-02-10	0	8	0	8	F	2009-11-09	discharged	2009-11-13	4 days	misisi	Kwashiorkor	0
2009-03-14	0	8	0	8	M	2009-11-19					Kwashiorkor	0
2008-08-19	0	8	0	8	M	2009-11-24					Marasmus	0
2009-01-28	0	8	0	8	F	2009-11-30					Marasmus - Kwashiorkor
	0	8	0	8	M	2009-11-30					Marasmus - Kwashiorkor
2009-02-14	0	8	0	8	M	2009-12-03	died	2009-12-17	14 days	bauleni	Marasmus	1
	0	8	0	8	F	2009-12-04	discharged	2009-12-17	13 days	john laing	Kwashiorkor	0
	0	8	0	8	M	2009-12-04	died	2009-12-19	15 days	george	Kwashiorkor	0	pneumonia	Pulmonary Tuberculosis
2009-03-30	0	8	0	8	M	2009-12-09	Died				Kwashiorkor	0
2009-03-19	0	8	0	8	M	2009-12-09					Kwashiorkor	1
2009-01-31	0	8	0	8	F	2009-12-10					Kwashiorkor	1
2008-04-05	0	8	0	8	F	2009-12-15	died	2009-12-16	1 day	chainda	Kwashiorkor		anaemia
2009-04-02	0	8	0	8	F	2009-12-29					Marasmus	1
2009-02-21	0	8	0	8	F	2010-01-02	Died	2010-01-04	2 days	zingalume	Marasmus		Tuberculosis	septicaemia	severe anaemia
2009-06-20	0	8	0	8	M	2010-01-02					Marasmus - Kwashiorkor	0
2009-03-03	0	8	0	8	M	2010-01-03	Died	2010-01-05	2 days	chipata	Marasmus - Kwashiorkor	0	pneumonia
2008-08-23	0	8	0	8	M	2010-01-08					Kwashiorkor	1
2009-03-12	0	8	0	8	M	2010-01-12					Kwashiorkor	0
2009-04-25	0	8	0	8	M	2010-01-14	Died	2010-01-17	3 days	chawama	Kwashiorkor	0
2009-05-05	0	8	0	8	F	2010-01-22	died	2010-01-22	less than 1 day	chilenje	Kwashiorkor	0	Acute diarrhoeal disease
2009-05-24	0	8	0	8	M	2010-01-27					Marasmus	1
2008-08-17	0	8	0	8	F	2010-01-29					Kwashiorkor	0
2008-07-14	0	8	0	8	M	2010-01-29					Kwashiorkor	0
2009-05-18	0	8	0	8	M	2010-02-07	Died	2010-02-08	1 day	garden	Kwashiorkor
2009-06-13	0	8	0	8	F	2010-02-10					Kwashiorkor	1
2009-05-13	0	8	0	8	M	2010-02-13	Died	2010-02-21	8 days	chazanga	Kwashiorkor	0	Acute diarrhoeal disease
2009-05-05	0	8	0	8	F	2010-02-16					Kwashiorkor	1
2009-06-25	0	8	0	8	F	2010-02-17	Died	2010-02-18	1 day	john laing	Kwashiorkor
2009-06-28	0	8	0	8	M	2010-02-24	Died	2010-02-25	1 day	desai (lilanda)	Kwashiorkor	1
2009-06-18	0	8	0	8	F	2010-03-02	Died	2010-03-02	less than 1 day	john laing	Kwashiorkor	1
	0	8	0	8	F	2010-03-05	Died	2010-03-06	1 day	kabanana	Kwashiorkor	1
	0	8	0	8	F	2010-03-14	Died	2010-03-14	less than 1 day	chipata	Kwashiorkor		severe pneumonia	Acute diarrhoeal disease
2009-07-20	0	8	0	8	M	2010-03-19	Died				Kwashiorkor	1
2009-07-28	0	8	0	8	M	2010-03-26					Kwashiorkor	1
2009-07-17	0	8	0	8	M	2010-03-27	died	2010-03-28	day		Kwashiorkor		Acute diarrhoeal disease			Pneumonia	dehydration
2009-02-15	0	8	0	8	M	2010-03-29					Kwashiorkor	1
2009-07-03	0	8	0	8	F	2010-04-01					Kwashiorkor	0
2009-07-18	0	8	0	8	M	2010-04-08					Marasmus	1
	0	8	0	8	F	2010-04-17	died	2010-04-26	9 days		Kwashiorkor	0	pneumonia
	0	8	0	8	M	2010-04-17	Died				Kwashiorkor	9
2009-08-10	0	8	0	8	F	2010-04-19					Kwashiorkor	1
2009-08-18	0	8	0	8	M	2010-04-21	Died	2010-04-23	2 days		Kwashiorkor	1
2010-09-19	0	8	0	8	F	2010-05-25	Died				Marasmus	0
2009-02-03	0	8	0	8	M	2010-05-29	died	2010-06-01	3 days		Kwashiorkor	1	pneumonia
2009-09-09	0	8	0	8	M	2010-06-02	Died				Kwashiorkor
2009-09-15	0	8	0	8	F	2010-06-02	Died	2010-06-06	4 days		Kwashiorkor	1	diarrhoea	dehydration
2009-09-03	0	8	0	8	M	2010-06-02	Died	2010-06-03	1 day		Kwashiorkor	1	pneumonia	diarrhoea	dehydration
2009-09-22	0	8	0	8	M	2010-06-04	Died				Kwashiorkor	1
2009-10-19	0	8	0	8	F	2010-06-11					Kwashiorkor	0
2009-11-30	0	8	0	8	M	2010-06-14	died	2010-06-17	3 days		Kwashiorkor	0	severe pneumonia	post measles
2009-10-19	0	8	0	8	M	2010-07-01	Died	2010-07-04	3 days		Marasmus
2009-10-20	0	8	0	8	F	2010-07-04	died	2010-07-05	1 day	kanyama	Marasmus	1	diarrhoea	shock	anaemia
2009-10-16	0	8	0	8	F	2010-07-05					Marasmus
2009-11-10	0	8	0	8	F	2010-07-21					Kwashiorkor	0
2009-11-30	0	8	0	8	M	2010-07-26	Died	2010-07-27	1 day		Kwashiorkor	1	Acute diarrhoeal disease	dehydration
2009-11-11	0	8	0	8	M	2010-08-04					Kwashiorkor	0
2009-12-07	0	8	0	8	F	2010-08-07					Marasmus
2009-11-22	0	8	0	8	M	2010-08-09					Kwashiorkor	1
2009-11-30	0	8	0	8	M	2010-08-10					Kwashiorkor	0
2008-12-01	0	8	0	8	F	2010-08-16					Marasmus	1
2010-02-13	0	8	0	8	M	2010-08-28	died	2010-08-28	less than 1 day		Kwashiorkor	1	anaemia
2009-12-21	0	8	0	8	M	2010-08-29					Marasmus	1
2009-12-16	0	8	0	8	M	2010-09-15	Died				Kwashiorkor	1
	0	8	0	8	M	2010-09-19					Kwashiorkor	0
2009-12-27	0	8	0	8	F	2010-09-23	Died	2009-11-07	45 days	kanyama	Kwashiorkor	1	oedema
2009-10-01	0	8	0	8	M	2010-10-01					Kwashiorkor	0
2009-11-10	0	8	0	8	M	2010-10-05					Kwashiorkor	1
2009-10-23	0	8	0	8	F	2010-10-12	Died				Kwashiorkor	1
2009-12-14	0	8	0	8	F	2010-10-13	Died				Kwashiorkor	1
2009-10-31	0	8	0	8	F	2010-10-13					Kwashiorkor	1
2010-01-22	0	8	0	8	F	2010-10-15	Died				Kwashiorkor	0
	0	8	0	8	M	2010-10-19					Kwashiorkor	0
2010-01-08	0	8	0	8	M	2010-10-22					Kwashiorkor	1
2009-12-21	0	8	0	8	F	2010-10-26					Kwashiorkor	1
	0	8	0	8	F	2010-11-02					Kwashiorkor	0
2009-09-16	0	8	0	8	F	2010-11-03					Kwashiorkor	1
2010-02-08	0	8	0	8	F	2010-11-05	Died				Kwashiorkor	1
	0	8	0	8	M	2010-11-06					Kwashiorkor	1
2010-02-23	0	8	0	8	F	2010-11-18	died	2010-11-24	5 days	mazabuka	Marasmus	0	pneumonia
2010-03-18	0	8	0	8	F	2010-11-18	discharged			misisi	Malnutrition	0
2010-03-03	0	8	0	8	M	2010-11-20	discharged	2010-11-24	4 days	lilanda	Kwashiorkor	1
2010-03-21	0	8	0	8	F	2010-11-21	died	2010-11-23	2 days		Marasmus - Kwashiorkor	0
	0	8	0	8	M	2010-11-22	died	2010-11-23	1 day		Marasmus	0	Acute diarrhoeal disease			Shock
2009-09-16	0	8	0	8	F	2010-11-23	died	2010-11-24	1 day		Kwashiorkor	1
2010-03-22	0	8	0	8	F	2010-11-26	died	2010-11-29	3 days		Kwashiorkor	0	pneumonia
	0	8	0	8	M	2010-11-26					Kwashiorkor	1
	0	8	0	8	M	2010-11-27	died	2010-11-28	1 day		Kwashiorkor
	0	8	0	8	M	2010-11-29	Discharged			kanyama	Kwashiorkor	0
	0	8	0	8	M	2010-11-29	died	2010-11-30	1 day		Kwashiorkor	0
2008-11-13	0	8	0	8	M	2010-12-09					Kwashiorkor	0
2010-01-08	0	8	0	8	M	2010-12-09					Kwashiorkor	1
2010-01-28	0	8	0	8	F	2010-12-10	Died	2010-12-12	2 days	george	Kwashiorkor
2010-02-26	0	8	0	8	M	2010-12-21	Died	2010-12-21	less than 1 day		Marasmus	1
2010-04-17	0	8	0	8	M	2010-12-22					Kwashiorkor	0
2010-04-15	0	8	0	8	M	2011-01-11	Died	2011-01-13	2 days	kanyama		0	Acute diarrhoeal disease	Malaria
2010-04-30	0	8	0	8	F	2011-01-15	Discharged				Marasmus	1
2010-03-10	0	8	0	8	M	2011-01-18					Kwashiorkor	0
2009-12-21	0	8	0	8	M	2011-01-20					Malnutrition	0
2010-05-28	0	8	0	8	F	2011-01-20					Marasmus	1
2010-01-10	0	8	0	8	M	2011-01-21					PEM	0
2010-05-09	0	8	0	8	M	2011-01-31	Died	2011-02-02	2 days	lilanda	Marasmus	0
2010-05-17	0	8	0	8	M	2011-02-01					Kwashiorkor	0
	0	8	0	8	M	2011-02-08	died	2011-02-10	2 days		Marasmus	0	hypovolemic shock
	0	8	0	8	M	2011-02-14	Died	2011-02-17	3 days	chazanga	Marasmus	0	severe sepsis
2009-03-06	0	8	0	8	F	2011-02-14					Kwashiorkor	1
2010-05-20	0	8	0	8	F	2011-02-15	Died	2011-02-18	3 days	lilanda	Kwashiorkor	0
2010-06-05	0	8	0	8	M	2011-02-15	died	2011-02-25	10 days	mandevu	Kwashiorkor	1
2010-05-16	0	8	0	8	M	2011-02-18					Malnutrition	0
2010-06-10	0	8	0	8	F	2011-02-23	Discharged	2011-04-04	38 days	george	Marasmus	1
	0	8	0	8	M	2011-02-28					Kwashiorkor	0
2010-07-06	0	8	0	8	M	2011-03-13							Pneumonia
2010-08-18	0	8	0	8	M	2011-03-14	discharged	2011-04-21	38 days		Kwashiorkor	0
2010-05-22	0	8	0	8	F	2011-03-29	died	2011-04-06	8 days		Kwashiorkor	1
2010-07-06	0	8	0	8	M	2011-04-01	Died	2011-04-02	1 day	ngombe	Kwashiorkor
2010-06-17	0	8	0	8	M	2011-04-05	died	2011-04-06	1 day	chipata	Kwashiorkor
2010-07-01	0	8	0	8	M	2011-04-12	died	2011-04-16	4 days	john laing	Kwashiorkor	0
2010-08-08	0	8	0	8	F	2011-04-26	discharged	2011-05-06	10 days	kabwata	Kwashiorkor	0
2010-08-08	0	8	0	8	F	2011-05-13	discharged	2011-05-20	7 days	lusaka west	Kwashiorkor	0
2010-09-29	0	8	0	8	F	2011-06-03	died	2011-06-03	less than 1 day	chaisa	Kwashiorkor
2010-09-08	0	8	0	8	F	2011-06-05	died	2011-06-05	less than 1 day	garden	Kwashiorkor
2010-08-12	0	8	0	8	M	2011-06-07	died	2011-06-22	15 days	misisi	Kwashiorkor	1
2010-09-20	0	8	0	8	F	2011-06-08	discharged	2011-06-20	12 days	chilenje	Kwashiorkor	0
2010-10-17	0	8	0	8	M	2011-06-22	discharged	2011-07-11	22 days	makeni	Marasmus	0
2010-11-05	0	8	0	8	F	2011-06-23	discharged	2011-07-08	15 days	chalala		1	Acute diarrhoeal disease
2010-10-08	0	8	0	8	M	2011-06-25	discharged	2010-07-18		john laing	Kwashiorkor	0
2010-11-04	0	8	0	8	M	2011-07-07	discharged	2011-07-25	18 days	lilanda	Kwashiorkor	0
2010-11-05	0	8	0	8	M	2011-07-17	discharged	2011-07-25	8 days	nakonde	Kwashiorkor	0
2010-11-26	0	8	0	8	F	2011-07-21	discharged	2011-08-09	19 days	makeni	Marasmus - Kwashiorkor	1
2010-11-14	0	8	0	8	F	2011-07-26	discharged	2011-09-01	35 days	chelstone	Kwashiorkor	1
2010-12-26	0	8	0	8	M	2011-07-27	discharged	2011-08-15	19 days	mtendere	Kwashiorkor	0
2010-11-18	0	8	0	8	M	2011-08-03	discharged	2011-08-15	12 days	kanyama		0	Acute diarrhoeal disease
	0	8	0	8	F	2011-08-03	discharged	2011-08-18	15 days	john laing	Marasmus - Kwashiorkor	1
2010-11-05	0	8	0	8	F	2011-08-17	Died	2011-08-18	1 day	kanyama	Kwashiorkor	0
2010-12-23	0	8	0	8	M	2011-09-05	discharged	2011-09-16	11 days	ibex hill	Kwashiorkor	0
2010-12-19	0	8	0	8	M	2011-09-21	Died	2011-09-22	1 day	bauleni	Marasmus - Kwashiorkor	1
2010-11-26	0	8	0	8	F	2011-09-29	Died	2011-09-30	1 day	kalale plots	Kwashiorkor	1
	0	8	0	8	M	2011-10-10	Died	2011-10-14	4 days	john laing	Kwashiorkor	1	Acute diarrhoeal disease	severe dehydration
2011-01-11	0	8	0	8	F	2011-10-11	discharged	2011-10-31	12 days	kasalu village	Kwashiorkor	1
2011-01-11	0	8	0	8	F	2011-10-11	discharged	2011-10-31	20 days	kasalu village	Marasmus	1
2011-01-19	0	8	0	8	F	2011-10-16	discharged	2011-10-28	12 days	george	Kwashiorkor	1
	0	8	0	8	F	2011-11-29	Died	2011-12-27	28 days	ndola	Marasmus	0	Acute diarrhoeal disease
	0	8	0	8	F	2011-12-02					Kwashiorkor
2011-04-02	0	8	0	8	M	2011-12-06	Died	2011-12-07	1 day		Kwashiorkor
2011-03-10	0	8	0	8	M	2011-12-08	discharged	2011-12-21	13 days	kabwata	Kwashiorkor	0
2011-03-23	0	8	0	8	F	2011-12-09	Died	2011-12-10	1 day		Kwashiorkor
2011-04-07	0	8	0	8	M	2011-12-19	discharged	2011-12-19	less than 1 day	john laing	Kwashiorkor
2011-03-26	0	8	0	8	M	2011-12-22	Died	2011-12-26	4 days	kuku	Kwashiorkor	0	Acute diarrhoeal disease
2011-02-20	0	8	0	8	F	2011-12-23	discharged	2012-01-16	24 days	chelstone	Kwashiorkor	1
2011-03-28	0	8	0	8	M	2012-01-12	Died	2012-01-13	1 day	john laing	Marasmus - Kwashiorkor	0	Acute diarrhoeal disease
2010-05-24	0	8	0	8	M	2012-01-14	Died				Kwashiorkor
2011-05-07	0	8	0	8	F	2012-01-20	Died	2012-01-20	less than 1 day	makeni	marasmus
2011-04-24	0	8	0	8	M	2012-01-22	discharged	2012-01-25	3 days	kanyama	Kwashiorkor	0	Acute diarrhoeal disease
2011-05-06	0	8	0	8	F	2012-01-23	Died	2012-01-24	1 day	zingalume	Marasmus - Kwashiorkor		Acute diarrhoeal disease
2011-05-24	0	8	0	8	M	2012-01-26	Died	2012-02-06	11 days	george	Kwashiorkor	0
	0	8	0	8	F	2012-01-28	Died	2012-02-01	4 days	john laing	Kwashiorkor	1
2011-04-28	0	8	0	8	F	2012-02-10	died	2012-02-11	1 day	bauleni	Kwashiorkor
2011-05-28	0	8	0	8	M	2012-02-17					Kwashiorkor	0
2011-05-01	0	8	0	8	F	2012-02-18					Kwashiorkor
	0	8	0	8	M	2012-02-28	discharged	2012-03-09	10 days	garden	Kwashiorkor	1
2011-04-01	0	8	0	8	M	2012-03-04	died	2012-03-19	15 days	john howard	Malnutrition	1	anaemia
	0	8	0	8	F	2012-03-07	discharged	2012-03-21	14 days	twikatane	Kwashiorkor		cerebral palsy
2011-07-11	0	8	0	8	M	2012-03-22	Died	2012-03-23	1 day	ngombe	Marasmus	1
2011-07-19	0	8	0	8	F	2012-03-31					Kwashiorkor	0
2011-08-04	0	8	0	8	M	2012-04-09					Malnutrition	0
	0	8	0	8	M	2012-04-19	Died	2012-04-21	2 days	garden	Kwashiorkor	0
2010-07-23	0	8	0	8	M	2012-04-19	discharged	2012-05-18	29 days	makeni	Kwashiorkor	0
2011-08-22	0	8	0	8	F	2012-04-22	discharged	2012-05-09	17 days	kanyama	Marasmus	1
2011-06-11	0	8	0	8	F	2012-05-04	discharged	2012-05-16	12 days	matero	Kwashiorkor	1
2011-01-15	0	8	0	8	F	2012-05-07	Died	2012-05-15	8 days	chawama	Kwashiorkor	0
2011-10-06	0	8	0	8	M	2012-05-15	died	2012-05-25	10 days	chilenje	Marasmus	0
2011-07-30	0	8	0	8	M	2012-06-03	Died	2012-06-09	6 days	john laing	Kwashiorkor	1	pneumonia
	0	8	0	8	M	2012-06-04					Kwashiorkor	0
2011-10-03	0	8	0	8	M	2012-06-05	discharged	2012-06-15	10 days	chipata	Marasmus - Kwashiorkor	1
2011-09-30	0	8	0	8	M	2012-06-09	discharged	2012-06-27	18 days	makeni	Kwashiorkor	1	pneumonia
	0	8	0	8	M	2012-06-13	Died	2013-06-13	less than 1 day	misisi	Kwashiorkor	0	diarrhoea
2012-01-22	0	8	0	8	M	2012-06-20						1
2011-11-18	0	8	0	8	M	2012-08-07					Kwashiorkor	0
2011-12-02	0	8	0	8	M	2012-08-23	Died	2012-08-24	1 day	jack	Marasmus	0	Acute diarrhoeal disease
2011-06-21	0	8	0	8	M	2012-09-05	died	2012-09-12	7 days	chawama	Kwashiorkor	0
2011-11-23	0	8	0	8	M	2012-09-07	Died	2012-09-15	8 days	chazanga	Kwashiorkor	1
	0	8	0	8	M	2012-09-10	discharged	2012-10-12	32 days	john laing	Kwashiorkor	0
2011-12-17	0	8	0	8	F	2012-09-14	discharged	2012-09-28	14 days	john howard	Kwashiorkor	0
2011-09-30	0	8	0	8	M	2012-09-17	discharged	2012-10-03	16 days	makeni	Marasmus	1	Acute diarrhoeal disease
2011-12-26	0	8	0	8	F	2012-09-24	died	2012-09-25	1 day	chawama	Marasmus	1
2011-12-22	0	8	0	8	F	2012-09-25	Died	2012-10-02	7 days	kanyama	Marasmus	0	severe pneumonia
2012-01-10	0	8	0	8	M	2012-09-29	Died	2012-09-30	1 day	ngombe	Marasmus	1
2012-01-17	0	8	0	8	M	2012-10-03	discharged	2012-10-12	9 days	mwembeshi	Marasmus	1	pneumonia
2012-01-07	0	8	0	8	F	2012-10-06	Died	2012-10-06	less than 1 day	misisi	Kwashiorkor	1	anaemia
2012-01-19	0	8	0	8	F	2012-10-09					Marasmus	0
2012-01-19	0	8	0	8	F	2012-10-09	discharged	2012-10-12	3 days	kamwala south	Marasmus	1	Acute diarrhoeal disease
	0	8	0	8	M	2012-10-10	discharged	2012-10-17	7 days	arakan barracks	Marasmus	1
2011-07-23	0	8	0	8	M	2012-10-17	Died	2012-10-24	7 days	john laing	Kwashiorkor	0
2011-11-01	0	8	0	8	M	2012-10-18					Marasmus - Kwashiorkor	0
2012-02-03	0	8	0	8	F	2012-10-20	Died	2012-10-21	1 day	john laing	Marasmus
2012-02-26	0	8	0	8	M	2012-11-07	Died	2012-11-14	7 days	mtendere	Kwashiorkor	1
2012-03-06	0	8	0	8	F	2012-11-09					Marasmus - Kwashiorkor	0
2011-02-22	0	8	0	8	M	2012-11-13					Kwashiorkor	0
2012-03-08	0	8	0	8	M	2012-11-16	died	2012-11-18	2 days	kanyama	Marasmus - Kwashiorkor		Acute diarrhoeal disease
2012-03-19	0	8	0	8	F	2012-11-18	Died	2012-11-20	2 days	kalikiliki	Kwashiorkor	1	Acute diarrhoeal disease
2012-02-24	0	8	0	8	M	2012-11-19	discharged	2012-12-21	32 days	linda	Marasmus - Kwashiorkor	1	pneumonia
2012-03-13	0	8	0	8	F	2012-11-20	discharged	2012-11-28	8 days	matero	Kwashiorkor	1	anaemia
	0	8	0	8	M	2012-11-25	died	2012-11-27	2 days	kalikiliki	Marasmus	0	Acute diarrhoeal disease
2012-03-24	0	8	0	8	F	2012-12-10	Died	2012-12-18	8 days	kanyama	Kwashiorkor	0
2012-04-07	0	8	0	8	F	2012-12-15	discharged	2011-12-28	13 days	lusaka west	Marasmus - Kwashiorkor	0	pneumonia	Acute diarrhoeal disease
2012-01-17	0	8	0	8	M	2012-12-20	discharged	2012-12-28	8 days	chawama	Kwashiorkor	1	pneumonia
	0	8	0	8	F	2013-02-07	Died	2013-03-09	2 days	jack	severe malnutrition
	0	8	0	8	M	2013-01-17	Died	2013-01-23	6 days	chipata		0	Acute diarrhoeal disease
	0	8	0	8	M	2013-01-17	Died	2013-01-18	1 day	john howard		0	Acute diarrhoeal disease
	0	8	0	8	F	2013-01-13	Died	2013-01-17	4 days	bauleni		0	Acute diarrhoeal disease
	0	8	0	8	M	2013-01-03	Died	2013-01-04	1 day	makeni	Marasmic-kwashiorkor	0
	0	8	0	8	M	2013-03-26	discharged	2013-04-19	24 days	kanyama	Marasmic-kwashiorkor	0
	0	8	0	8	M	2013-04-16	discharged	2013-04-19	3 days	jack	Malnutrition	0
	0	8	0	8	F	2013-04-17	discharged	2013-04-18	1 day	chilenje	Kwashiorkor
	0	8	0	8	F	2013-04-06	discharged	2013-04-12	6 days	chikankata	PEM	0
	0	8	0	8	M	2013-01-30	discharged	2013-02-01	2 days	kabanana	PEM	0	Acute diarrhoeal disease
	0	8	0	8	M	2013-01-01	discharged	2013-01-31	30 days	garden	severe malnutrition	0	Pulmonary Tuberculosis
	0	8	0	8	F	2013-01-21	discharged	2013-01-28	7 days	lusaka west	marasmus	0	Acute diarrhoeal disease
	0	8	0	8	F	2013-01-11	discharged	2013-01-28	17 days	kanyama	marasmus	0
	0	8	0	8	M	2013-01-07	discharged	2013-01-21	14 days	misisi	severe malnutrition	0
	0	8	0	8	F	2013-06-17	discharged	2013-06-17	less than 1 day	misisi	Kwashiorkor
	0	8	0	8	F	2013-05-08	discharged	2013-05-15	7 days	mtendere	Marasmic-kwashiorkor	1
	0	8	0	8	F	2013-04-23	discharged	2013-05-03	10 days	lusaka west	kwashiorkor	1
	0	8	0	8	M	2013-05-24	died	2013-06-16	23 days	william farm kabwe Rd	severe malnutrition
	0	8	0	8	F	2013-06-04	died	2013-06-05	1 day	jack	severe malnutrition
	0	8	0	8	F	2013-07-11	discharged	2013-07-12	1 day	kabwe	Kwashiorkor
	0	8	0	8	F	2013-07-15	discharged	2013-07-20	5 days	chawama	severe malnutrition
	0	8	0	8	M	2013-07-28	died	2013-07-28	less than 1 day	george	severe malnutrition
	0	8	0	8	M	2013-08-10	died	2013-08-10	less than 1 day	mungule	severe malnutrition		Acute diarrhoeal disease
	0	8	0	8	F	2013-06-20	discharged	2013-08-16	27 days	chilenje	marasmus	1	Tuberculosis
	0	8	0	8	M	2013-08-14	died	2013-08-30	16 days	kanyama			severe pneumonia
	0	8	0	8	M	2013-09-05	discharged	2013-09-06	1 day	john laing			pneumonia
	0	8	0	8	F	2013-09-02	died	2013-09-10	8 days	chawama	severe malnutrition
	0	8	0	8	M	2013-09-20	died	2013-09-21	1 day	chawama			severe pneumonia
	0	8	0	8	F	2013-09-27	discharged	2013-10-01	4 days	kabanana	marasmus		pneumonia
	0	8	0	8	F	2013-10-01	discharged	2013-10-03	2 days	chazanga			pneumonia
	0	8	0	8	F	2013-09-23	discharged	2013-10-04	11 days	misisi	marasmus
	0	8	0	8	M	2013-09-30	discharged	2013-10-07	7 days	chalala	severe malnutrition
	0	8	0	8	M	2013-10-07	died	2013-10-10	3 days	Mazyopa		1	severe pneumonia
	0	8	0	8	M	2013-10-18	discharged	2013-10-28	10 days	john howard	Marasmic-kwashiorkor
	0	8	0	8	M	2013-10-23	died	2013-10-29	6 days	lilanda	kwashiorkor
	0	8	0	8	M	2013-11-04	discharged	2013-11-15	11 days	garden house	severe malnutrition		pneumonia
	0	8	0	8	F	2013-11-13	died	2013-11-19	6 days	12 miles
	0	8	0	8	F	2013-11-14	died	2013-11-22	8 days	chainda			Tuberculosis
	0	8	0	8	M	2013-12-07	discharged	2013-12-13	6 days	john laing	Marasmic-kwashiorkor
	0	8	0	8	M	2013-12-12	died	2013-12-16	14 days	misisi			Acute diarrhoeal disease
	0	8	0	8	F	2013-12-16	died	2013-12-16	less than 1 day	jack	kwashiorkor
	0	8	0	8	M	2013-12-09	discharged	2013-12-19	10 days	mtendere	Marasmic-kwashiorkor
	0	8	0	8	F	2013-12-11	discharged	2013-12-27	16 days	mufulira	Malnutrition
2007-04-24	0	9	0	9	F	2009-01-07					Marasmus - Kwashiorkor	9
2008-03-16	0	9	0	9	M	2009-01-08					Marasmus	0
	0	9	0	9	F	2009-01-22					Kwashiorkor	0
2008-04-15	0	9	0	9	M	2009-01-22					Marasmus	0
2008-05-10	0	9	0	9	M	2009-02-03	discharged	2009-02-11	9 days	garden	Marasmus	0
2008-05-19	0	9	0	9	F	2009-02-06					Kwashiorkor	0
	0	9	0	9	M	2009-02-07					Kwashiorkor	0
2008-05-11	0	9	0	9	M	2009-02-13	discharged	2009-02-23	10 days	mandevu	Kwashiorkor	0
2008-05-08	0	9	0	9	F	2009-02-13					Marasmus	1
2008-04-22	0	9	0	9	M	2009-02-18					Marasmus - Kwashiorkor	1
2008-05-26	0	9	0	9	M	2009-02-19					Kwashiorkor	9
2008-12-12	0	9	0	9	F	2009-03-04	Died				Marasmus	1
	0	9	0	9	M	2009-03-13					Kwashiorkor	1
2008-05-13	0	9	0	9	M	2009-03-21					Marasmus	1
2008-05-30	0	9	0	9	F	2009-03-25					Marasmus	0
2008-05-12	0	9	0	9	M	2009-03-25					Marasmus - Kwashiorkor	0
2008-07-20	0	9	0	9	F	2009-03-29	Died	2009-03-29	less than 1 day		Marasmus - Kwashiorkor	9	septicaemia
	0	9	0	9	F	2009-03-29	Died	2009-03-29	less than 1 day		Malnutrition	9	Acute diarrhoeal disease	hypovolemic shock	severe dehydration
2008-03-30	0	9	0	9	F	2009-03-30					Marasmus	1
2008-06-24	0	9	0	9	F	2009-04-01					Kwashiorkor	1
2008-07-04	0	9	0	9	M	2009-04-07	died	2009-04-09	2 days		Kwashiorkor	1	severe pneumonia
2008-07-27	0	9	0	9	M	2009-04-21	discharged	2009-05-02	12 days	john laing	Kwashiorkor	0
2008-07-08	0	9	0	9	M	2009-04-22	Died	2009-04-23	1 day		Kwashiorkor	1
2008-07-10	0	9	0	9	F	2009-05-16	discharged	2009-05-28	12 days	chilanga	Kwashiorkor	0
2008-10-19	0	9	0	9	F	2009-06-16	died	2009-06-18	2 days	kanyama	Kwashiorkor	1	Acute diarrhoeal disease	dehydration	pneumonia
2008-10-09	0	9	0	9	M	2009-06-20	Died	2009-06-21	1 day	chawama	Kwashiorkor		shock
2008-08-31	0	9	0	9	F	2009-06-21					Kwashiorkor	0
2008-09-04	0	9	0	9	F	2009-07-10					Kwashiorkor	0
2008-08-20	0	9	0	9	M	2009-07-15	died	2009-07-16	1 day	kanyama	Marasmus	1	pneumonia
2008-09-29	0	9	0	9	M	2009-07-16	died	2009-08-29	13 days	mumbwa	Marasmus	1
2008-10-08	0	9	0	9	F	2009-07-23					Kwashiorkor	1
2008-11-12	0	9	0	9	F	2009-07-29					Kwashiorkor	0
2009-10-15	0	9	0	9	M	2009-07-29					Marasmus	1
2008-10-30	0	9	0	9	M	2009-08-10					Marasmus	0
2009-10-08	0	9	0	9	M	2009-08-13					Kwashiorkor	1
2008-10-18	0	9	0	9	F	2009-08-13					Marasmus - Kwashiorkor	1
2008-10-04	0	9	0	9	M	2009-08-31	discharged	2009-09-23	23 days	ZAF	Marasmus	1
2008-12-28	0	9	0	9	M	2009-09-11					Kwashiorkor	0
2008-12-30	0	9	0	9	M	2009-09-12					Marasmus	1
2008-11-14	0	9	0	9	M	2009-09-17	discharged	2009-10-10	23 days	misisi	Kwashiorkor	0
2008-12-16	0	9	0	9	M	2009-09-21					Marasmus - Kwashiorkor	0
2007-09-27	0	9	0	9	M	2009-09-24					Marasmus	1
2008-12-13	0	9	0	9	M	2009-09-25					Marasmus	1
	0	9	0	9	M	2009-09-25	discharged/ LAMA	2009-09-25	less than 1 day	misisi	Kwashiorkor	0
2008-11-24	0	9	0	9	M	2009-09-29	discharged	2009-10-05	6 days	kamwala	Marasmus - Kwashiorkor	0
2008-12-03	0	9	0	9	F	2009-09-29	discharged	2009-10-07	8 days	george	Marasmus	0
2008-12-19	0	9	0	9	M	2009-10-08					Marasmus - Kwashiorkor	1
2008-12-28	0	9	0	9	M	2009-10-10					Marasmus - Kwashiorkor	9
2008-12-10	0	9	0	9	M	2009-10-13					Marasmus	0
2008-12-24	0	9	0	9	F	2009-10-14	discharged	2009-11-02	19 days	kabanana	Kwashiorkor	0
2008-11-18	0	9	0	9	F	2009-10-17					Marasmus	0
2009-12-23	0	9	0	9	M	2009-10-18					Kwashiorkor	9
2008-12-26	0	9	0	9	F	2009-10-20					Kwashiorkor	0
2008-09-24	0	9	0	9	F	2009-10-24					Marasmus	9
2009-01-23	0	9	0	9	F	2009-10-26	discharged	2009-05-31	5 days	kamwala south	Kwashiorkor	0
2009-10-13	0	9	0	9	F	2009-10-26	discharged	2009-11-24	29 days		Marasmus	1
2009-01-05	0	9	0	9	F	2009-10-28					Marasmus	1
2009-01-12	0	9	0	9	F	2009-11-05	died	2009-12-10	35 days	john laing	Kwashiorkor	1	Acute diarrhoeal disease	shock
2009-01-25	0	9	0	9	F	2009-11-05	died	2009-11-14	9 days	matero	Kwashiorkor	1	pneumonia
2009-02-04	0	9	0	9	F	2009-11-06					Kwashiorkor	0
2008-01-29	0	9	0	9	F	2009-11-08					Kwashiorkor	1
2009-01-18	0	9	0	9	M	2009-11-10	Died	2009-11-11	1 day	kabwata	Marasmus	0	pneumonia
2008-04-22	0	9	0	9	F	2009-11-19					Kwashiorkor	1
2009-02-22	0	9	0	9	F	2009-11-27					Marasmus - Kwashiorkor	1
2009-03-06	0	9	0	9	M	2009-11-28	died	2009-12-01	3 days	chawama	Marasmus	0
2009-01-17	0	9	0	9	F	2009-11-29					Kwashiorkor
	0	9	0	9	F	2009-11-29
	0	9	0	9	F	2009-11-29
2009-01-27	0	9	0	9	F	2009-12-01					Marasmus - Kwashiorkor	1
2008-12-26	0	9	0	9	F	2009-12-02					Marasmus - Kwashiorkor	1
2009-02-08	0	9	0	9	F	2009-12-03					Marasmus - Kwashiorkor	0
2009-02-27	0	9	0	9	M	2009-12-03					Marasmus	0
2009-02-15	0	9	0	9	F	2009-12-05					Kwashiorkor	1
2009-02-27	0	9	0	9	M	2009-12-07					Marasmus	0
2009-06-24	0	9	0	9	F	2009-12-12	Died	2009-12-15	3 days	kabwata	Marasmus	1
2009-03-07	0	9	0	9	F	2009-12-15					Marasmus - Kwashiorkor	1
2009-03-27	0	9	0	9	F	2009-12-18					Kwashiorkor	0
2009-02-01	0	9	0	9	M	2009-12-19					Marasmus - Kwashiorkor	0
2009-02-28	0	9	0	9	F	2009-12-23	Died	2009-12-23	less than 1 day	kamwala	Kwashiorkor
2009-02-28	0	9	0	9	F	2009-12-25	Died	2009-12-26	1 day	mtendere	Marasmus - Kwashiorkor	1	severe anaemia
2009-03-03	0	9	0	9	M	2009-12-30	discharged	2009-01-11	12 days	mwembeshi	Marasmus - Kwashiorkor	0
2008-03-25	0	9	0	9	F	2009-12-31	died	2009-01-05	5 days	george	Severe Malnutrition		pneumonia
2009-04-30	0	9	0	9	M	2010-01-02	Died				Kwashiorkor
2009-06-09	0	9	0	9	M	2010-01-04					Kwashiorkor
2007-12-05	0	9	0	9	M	2010-01-04					Marasmus	1
2009-03-11	0	9	0	9	M	2010-01-07	Died	2010-01-12	5 days	shafuluma village	Kwashiorkor	1	Acute diarrhoeal disease
2009-03-23	0	9	0	9	M	2010-01-10					Marasmus - Kwashiorkor
2009-03-07	0	9	0	9	M	2010-01-11					Marasmus	1
	0	9	0	9	M	2010-01-12	died	2010-01-13	1 day	lilanda	Kwashiorkor	0	Acute diarrhoeal disease
2009-04-03	0	9	0	9	F	2010-01-12					Kwashiorkor	0
2009-03-13	0	9	0	9	F	2010-01-12					Kwashiorkor	0
2009-03-21	0	9	0	9	F	2010-01-13					Kwashiorkor	0
2008-12-28	0	9	0	9	M	2010-01-14	died	2010-01-15	1 day	chawama	Kwashiorkor	0	severe anaemia	sepsis
2009-03-20	0	9	0	9	M	2010-01-14					Kwashiorkor	0
2009-09-05	0	9	0	9	M	2010-01-23	Died				Kwashiorkor	9
2009-04-13	0	9	0	9	M	2010-01-26	died	2010-02-18	23 days	lusaka west	Kwashiorkor	1
2008-04-13	0	9	0	9	M	2010-01-28					Kwashiorkor	0
2008-03-29	0	9	0	9	M	2010-01-29	died	2010-02-09	11 days	chongwe	Kwashiorkor	0
2009-04-15	0	9	0	9	F	2010-01-31					Kwashiorkor	0
2010-01-29	0	9	0	9	F	2010-02-02					Kwashiorkor	0
2009-04-28	0	9	0	9	F	2010-02-08					Kwashiorkor	1
2009-03-15	0	9	0	9	F	2010-02-13					Kwashiorkor	0
2009-04-10	0	9	0	9	M	2010-02-15					Kwashiorkor	0
2009-03-29	0	9	0	9	F	2010-02-15	died	2010-02-24	9 days	mtendere	Marasmus - Kwashiorkor	0
2009-05-06	0	9	0	9	M	2010-02-16					Kwashiorkor	0
2009-05-10	0	9	0	9	F	2010-02-16					Kwashiorkor	1
2009-03-28	0	9	0	9	F	2010-02-18	died	2010-02-19	1 day	john laing	Kwashiorkor	0
2009-05-07	0	9	0	9	F	2010-02-20	Died	2010-02-21	1 day	chawama	Kwashiorkor		Acute diarrhoeal disease
2009-05-14	0	9	0	9	M	2010-02-23					Kwashiorkor	0
2009-05-13	0	9	0	9	M	2010-03-06					Kwashiorkor	0
2008-08-21	0	9	0	9	F	2010-03-08					Kwashiorkor	1
2009-06-04	0	9	0	9	M	2010-03-10	died	2010-03-14	4 days	zingalume	Kwashiorkor	0	Acute diarrhoeal disease
2009-06-11	0	9	0	9	M	2010-03-11	died	2010-03-19	8 days	john laing	Kwashiorkor	0
2009-04-27	0	9	0	9	F	2010-03-12					Marasmus - Kwashiorkor	0
2009-05-25	0	9	0	9	M	2010-03-23	Died	2010-03-23	less than 1 day	chipata	Kwashiorkor	1
2009-05-14	0	9	0	9	M	2010-03-28	died	2010-03-29	32 days		marasmus
2009-08-28	0	9	0	9	F	2010-03-28	died	2010-04-13			Kwashiorkor	1
2009-07-03	0	9	0	9	F	2010-04-08	died	2010-04-17	9 days		Kwashiorkor	0
2009-06-15	0	9	0	9	M	2010-04-08	Died	2010-04-10	2 days		Kwashiorkor	1	pneumonia
2009-07-13	0	9	0	9	F	2010-04-15	Died	2010-04-17	2 days		Marasmus	1
2009-07-03	0	9	0	9	F	2010-04-22					Kwashiorkor	0
2009-07-18	0	9	0	9	M	2010-04-27	died	2010-05-02	5 days		Kwashiorkor	1	Pulmonary Tuberculosis
2009-06-27	0	9	0	9	F	2010-04-29					Kwashiorkor	1
	0	9	0	9	M	2010-04-30	died	2010-05-15	15 days		Kwashiorkor	1
	0	9	0	9	F	2010-05-01	Died				Kwashiorkor	0
2009-08-09	0	9	0	9	M	2010-05-14					Kwashiorkor	0
2009-08-19	0	9	0	9	F	2010-05-15	died	2010-05-25	10 days		Marasmic-kwashiorkor	0	severe dehydration
2009-10-27	0	9	0	9	M	2010-05-15					Kwashiorkor	0
	0	9	0	9	M	2010-05-21	died	2010-05-22	1 day		Kwashiorkor		severe anaemia		septicaemia	shock
2008-09-25	0	9	0	9	F	2010-05-21					Kwashiorkor	0
2009-07-19	0	9	0	9	F	2010-05-24					Kwashiorkor	0
2009-08-02	0	9	0	9	F	2010-05-31					Marasmus	1
2009-08-09	0	9	0	9	F	2010-06-02	died	2010-06-03	1 day		Kwashiorkor	1	shock	post measles
2009-08-17	0	9	0	9	F	2010-06-09					Kwashiorkor	0
2009-09-04	0	9	0	9	M	2010-06-09	died	2010-06-12	3 days		Kwashiorkor	1	Pulmonary Tuberculosis	diarrhoea
2009-09-07	0	9	0	9	M	2010-06-12	died	2010-06-13	1 day		Kwashiorkor		diarrhoea
	0	9	0	9	M	2010-06-21					Kwashiorkor	0
2008-02-10	0	9	0	9	M	2010-06-23					Kwashiorkor	0
2008-08-20	0	9	0	9	M	2010-06-24					Marasmus	1
2009-09-02	0	9	0	9	M	2010-06-26					Marasmus	1
2009-08-24	0	9	0	9	M	2010-06-28					Marasmus	0
2008-11-18	0	9	0	9	F	2010-07-09					Kwashiorkor	0
2009-08-05	0	9	0	9	F	2010-07-30					Marasmus - Kwashiorkor	0
2009-09-12	0	9	0	9	M	2010-08-07					Severe Malnutrition	0
2009-10-08	0	9	0	9	M	2010-08-11						1
2009-11-20	0	9	0	9	F	2010-08-23					Marasmus
2009-11-20	0	9	0	9	M	2010-08-24					Kwashiorkor	0
2009-11-14	0	9	0	9	M	2010-08-31					Kwashiorkor	0
2009-08-10	0	9	0	9	F	2010-09-02					Marasmus - Kwashiorkor	1
2009-11-19	0	9	0	9	F	2010-09-03	died	2010-09-03	less than 1 day		Marasmus - Kwashiorkor	1	severe anaemia		pneumonia
2009-12-16	0	9	0	9	F	2010-09-04	died	2010-09-05	1 day		Marasmus		some dehydration
2009-11-21	0	9	0	9	M	2010-09-11					Kwashiorkor	0
2009-11-21	0	9	0	9	M	2010-09-14					Kwashiorkor	0
2009-08-06	0	9	0	9	M	2010-09-16	Died	2010-09-20	4 days		Kwashiorkor	1	pneumonia	anaemia
2009-12-01	0	9	0	9	M	2010-09-18					Kwashiorkor	1
2009-11-12	0	9	0	9	F	2010-09-21	Died	2010-09-22	1 day		kwashiorkor		severe pneumonia		anaemia
2009-12-15	0	9	0	9	M	2010-10-06					Marasmus	0
2009-12-15	0	9	0	9	M	2010-10-07	Died				Kwashiorkor	1
2008-12-28	0	9	0	9	M	2010-10-18					Kwashiorkor	0
2010-01-20	0	9	0	9	M	2010-10-19	Died				Kwashiorkor	0
	0	9	0	9	M	2010-10-22					Kwashiorkor	0
2009-07-19	0	9	0	9	M	2010-11-02					Kwashiorkor	0
	0	9	0	9	M	2010-11-03					Kwashiorkor	1
2010-02-14	0	9	0	9	M	2010-11-05					Marasmus	1
	0	9	0	9	F	2010-11-07					Kwashiorkor	0
	0	9	0	9	M	2010-11-08					Kwashiorkor	0
	0	9	0	9	M	2010-11-08					Kwashiorkor	1
2010-01-24	0	9	0	9	M	2010-11-12					Kwashiorkor
	0	9	0	9	M	2010-11-12					Kwashiorkor	0
2010-01-31	0	9	0	9	F	2010-11-16	died	2010-11-16	less than 1 day		Kwashiorkor	0
2008-02-06	0	9	0	9	M	2010-11-17	discharged				Malnutrition	0	Tuberculosis adenitis
2010-12-05	0	9	0	9	M	2010-11-21					Kwashiorkor	0
	0	9	0	9	M	2010-12-06	died	2010-12-08	2 days	NRDC		1	severe anaemia
2009-08-12	0	9	0	9	M	2010-12-07	discharged			misisi	Kwashiorkor	0
2010-03-04	0	9	0	9	F	2010-12-09	died	2010-12-10	1 day	chipata	Kwashiorkor	0
2010-02-17	0	9	0	9	M	2010-12-10					Kwashiorkor	0
2010-03-08	0	9	0	9	M	2010-12-19					Marasmus	1
2010-03-09	0	9	0	9	F	2010-12-21	Died	2010-12-24	4 days		Kwashiorkor	0	septic shock
2010-03-05	0	9	0	9	M	2010-12-22					Kwashiorkor	0
2010-03-14	0	9	0	9	M	2010-12-24	Discharged			misisi	Marasmus	0
2010-03-12	0	9	0	9	F	2010-12-25	Discharged	2011-01-07	13 days	george	Kwashiorkor	0
2010-03-19	0	9	0	9	M	2010-12-26	Died				Kwashiorkor	0
2010-03-27	0	9	0	9	F	2010-12-28					Kwashiorkor	0
2010-04-05	0	9	0	9	M	2011-01-05					Kwashiorkor	0
2010-03-07	0	9	0	9	M	2011-01-08	Died	2011-01-10	2 days	chawama	Kwashiorkor	1	Acute diarrhoeal disease
2010-04-08	0	9	0	9	M	2011-01-09					Kwashiorkor
2010-01-03	0	9	0	9	M	2011-01-09	Discharged	2011-01-22	13 days	matero	Kwashiorkor	0	Acute diarrhoeal disease
2010-03-31	0	9	0	9	M	2011-01-13	Died	2011-01-15	2 days	chawama	Marasmus	0
2009-09-09	0	9	0	9	F	2011-01-18					Marasmus	0
2009-04-03	0	9	0	9	M	2011-01-18	Died	2011-01-20	2 days	chazanga	Marasmus	0
	0	9	0	9	M	2011-01-21	Died	2011-01-21	less than 1 day	libala	Kwashiorkor	0	septicaemia	pneumonia
	0	9	0	9	F	2011-01-21	Died	2011-02-01	11 days	chelstone	Kwashiorkor	1
2010-04-21	0	9	0	9	F	2011-01-25	Died	2011-01-28	3 days	kanyama	Severe Malnutrition	1
2010-04-14	0	9	0	9	F	2011-01-31	Died				Kwashiorkor	1
2010-04-05	0	9	0	9	M	2011-02-03	Discharged	2011-02-10	7 days	bauleni	Kwashiorkor	0
2009-06-17	0	9	0	9	F	2011-02-07	Discharged	2011-03-11	22 days	mungule	Kwashiorkor	1	dermatitis	oedema
2009-09-30	0	9	0	9	F	2011-02-12	Died	2011-02-14	2 days	kanyama	Marasmus
2010-05-12	0	9	0	9	F	2011-02-13					Marasmus	1
2010-05-08	0	9	0	9	F	2011-02-16					Marasmus
2010-05-14	0	9	0	9	M	2011-02-20	Discharged	2011-03-17	25 days	chipata	Marasmus	0
2010-05-08	0	9	0	9	F	2011-02-21					Marasmus - Kwashiorkor	1
2010-04-14	0	9	0	9	F	2011-02-27					Kwashiorkor	1
2009-06-25	0	9	0	9	M	2011-03-05	Died	2011-03-21	16 days	mungule	Kwashiorkor	0
2010-06-11	0	9	0	9	M	2011-03-08					Kwashiorkor	0
	0	9	0	9	F	2011-03-22	Died				Marasmus
2010-04-03	0	9	0	9	F	2011-03-25	discharged	2011-04-04	20 days	george	Kwashiorkor	0
2010-05-04	0	9	0	9	M	2011-03-25	discharged	2011-04-05	11 days	matero	Kwashiorkor	1
	0	9	0	9	M	2011-03-28	discharged	2011-03-01	4 days	arakan barracks	Kwashiorkor	0
2009-06-10	0	9	0	9	M	2011-04-02	Died	2011-04-14	12 days	misisi	Kwashiorkor	0
2010-06-14	0	9	0	9	M	2011-04-18	died	2011-05-03	15 days	mtendere	Kwashiorkor	1
2010-02-03	0	9	0	9	M	2011-04-19	discharged	2011-05-03	14 days	kuku		0
2010-05-18	0	9	0	9	M	2011-04-26	died	2011-04-30	34 days		Kwashiorkor	0
2010-07-25	0	9	0	9	F	2011-04-29	discharged	2011-05-20	21 day	matero	Kwashiorkor	0
2011-08-23	0	9	0	9	M	2011-05-11	Died	2011-05-20	9 days	makeni	Kwashiorkor	1
	0	9	0	9	F	2011-05-14					Kwashiorkor	0
2010-08-14	0	9	0	9	M	2011-05-15	discharged	2011-05-30	15 days	george	Kwashiorkor	0
2010-06-10	0	9	0	9	F	2011-05-15	discharged	2011-06-10	25 days	chaisa	Marasmus	1
	0	9	0	9	F	2011-05-21					Kwashiorkor	0
2011-08-30	0	9	0	9	M	2011-05-28	died	2011-05-29	1 day	bauleni	Kwashiorkor
2010-08-24	0	9	0	9	F	2011-06-07	died	2011-06-08	1 day	marapodi	Kwashiorkor	1
2010-08-21	0	9	0	9	M	2011-06-11	Died	2011-06-13	2 days	ngombe	Kwashiorkor	1
2009-08-25	0	9	0	9	F	2011-06-16	discharged	2011-07-01	15 days	john laing	Kwashiorkor	0
2010-09-04	0	9	0	9	M	2011-06-22	discharged	2011-07-01	9 days	marapodi	Kwashiorkor	0
2011-08-25	0	9	0	9	F	2011-06-24	Died	2011-06-26	2 days	kuomboka	Marasmus
2010-09-11	0	9	0	9	F	2011-06-24	discharged	2011-06-27	3 days	chilenje	Kwashiorkor	0
2010-09-09	0	9	0	9	M	2011-06-26	discharged	2011-07-19	22 days	mumbwa	Kwashiorkor	1
2010-09-03	0	9	0	9	M	2011-07-02	died	2011-07-08	6 days		marasmus	0
2010-05-14	0	9	0	9	M	2011-07-08					Kwashiorkor	0
2010-10-17	0	9	0	9	F	2011-07-26	discharged	2011-08-05	10 days	garden	Kwashiorkor	0
2010-10-23	0	9	0	9	M	2011-08-06	died	2011-08-09	3 days	kanyama	Kwashiorkor	0
2010-10-19	0	9	0	9	F	2011-08-11	died	2011-08-18	7 days	matero	Kwashiorkor	0
2010-09-27	0	9	0	9	M	2011-08-21	Died	2011-08-30	9 days	6 miles kabwe rd	Kwashiorkor	0
2010-11-20	0	9	0	9	F	2011-08-23	discharged	2011-09-01	7 days	zingalume	Kwashiorkor	0
	0	9	0	9	M	2011-08-25	discharged	2011-09-16	22 days	george	Kwashiorkor	1
2010-08-21	0	9	0	9	F	2011-08-28	discharged	2011-09-05	8 days	chawama	Kwashiorkor	0
2010-02-22	0	9	0	9	M	2011-09-06					Kwashiorkor	0
2010-09-10	0	9	0	9	F	2011-09-12	Died	2011-09-16	4 days	kalingalinga	Kwashiorkor	1
2011-01-06	0	9	0	9	M	2011-09-16	Died	2011-09-17	1 day		Kwashiorkor
2010-12-16	0	9	0	9	F	2011-09-25	discharged	2011-09-30	25 days	john howard	Marasmus	1
2010-12-02	0	9	0	9	F	2011-09-27	discharged	2011-10-10	13 days	george	Kwashiorkor	0
2010-12-23	0	9	0	9	M	2011-10-03	Died	2011-10-09	6 days	mtendere	Kwashiorkor	0
2010-02-22	0	9	0	9	F	2011-10-06	Died	2011-10-12	6 days		Kwashiorkor	1	sepsis	pneumonia
2010-02-22	0	9	0	9	M	2011-10-06	Died	2011-10-09	3 days		Kwashiorkor	1
	0	9	0	9	M	2011-10-09					Kwashiorkor	1
2010-12-30	0	9	0	9	M	2011-10-16	discharged	2011-11-16	less than 1 day	makeni	Kwashiorkor	1
2011-01-31	0	9	0	9	M	2011-10-17	Died	2011-10-30	14 days	kanyama	Malnutrition	0	sepsis	anaemia	hypoglycaemia
2011-01-26	0	9	0	9	F	2011-11-01	discharged	2011-11-17	16 days	matero	Kwashiorkor	0
	0	9	0	9	F	2011-11-03	Died	2011-11-10	7 days	george	Kwashiorkor	1
2011-01-30	0	9	0	9	M	2011-11-04	Died	2011-11-12	8 days		Kwashiorkor	0	severe pneumonia
2011-05-09	0	9	0	9	F	2011-11-09					Kwashiorkor
2011-01-27	0	9	0	9	F	2011-11-11	Died	2011-11-13	2 days	rhodes park	Kwashiorkor
	0	9	0	9	F	2011-11-11	Died	2011-11-14	3 days	kasupe	Kwashiorkor
2010-11-29	0	9	0	9	F	2011-11-16	Died	2011-11-17	1 day	state lodge			septic shock	anaemia	Acute diarrhoeal disease	Septicaemia
2010-04-16	0	9	0	9	F	2011-11-18	died	2011-11-20	2 days		Kwashiorkor
2010-12-21	0	9	0	9	F	2011-11-25	Died	2012-12-04	9 days	kanyama	Kwashiorkor	0
2011-02-28	0	9	0	9	M	2011-12-02					Kwashiorkor	0
2011-02-15	0	9	0	9	M	2011-12-02	discharged	2011-12-21	19 days	chaisa	Kwashiorkor	0
	0	9	0	9	M	2011-12-07					Kwashiorkor	0
2011-02-17	0	9	0	9	M	2011-12-18	died	2011-12-25	7 days	chibolya	Kwashiorkor	1	Acute diarrhoeal disease
2011-03-08	0	9	0	9	F	2011-12-21					Kwashiorkor	0
2011-03-18	0	9	0	9	F	2011-12-24	discharged	2011-12-30	6 days	lilanda	Kwashiorkor	0
2002-04-04	0	9	0	9	M	2011-12-26					Kwashiorkor	0
	0	9	0	9	M	2011-12-29	discharged	2012-01-09	11 days	bauleni	Marasmus - Kwashiorkor	1
2010-05-14	0	9	0	9	M	2012-01-04	discharged	2012-01-13	9 days	chipata	Kwashiorkor	0
2011-05-23	0	9	0	9	F	2012-01-11	Died				Marasmus	0
2011-02-02	0	9	0	9	M	2012-01-13	Died	2012-01-21	8 days	mandevu	Marasmus	1
2011-01-15	0	9	0	9	F	2012-01-15	Died	2012-01-17	2 days	chipata	Marasmus - Kwashiorkor	0	Gastroenteritis
2011-04-06	0	9	0	9	M	2012-01-18	discharged	2012-01-27	9 days	chazanga	Malnutrition	0
2011-05-01	0	9	0	9	M	2012-01-27	Died	2012-01-29	2 days	mungule	Marasmus - Kwashiorkor		sepsis
2011-09-30	0	9	0	9	M	2012-01-27	discharged	2012-02-13	17 days	chawama	Marasmus - Kwashiorkor	0
2011-04-16	0	9	0	9	F	2012-01-31	discharged	2012-02-20	20 days	desai	Marasmus - Kwashiorkor	1
2011-04-19	0	9	0	9	F	2012-02-01	Died	2012-02-14	13 days	10 miles	Marasmus	1
	0	9	0	9	M	2012-02-04	Died	2012-02-05	1 day	mtendere	Kwashiorkor
	0	9	0	9	F	2012-02-10					Marasmus
2011-04-10	0	9	0	9	F	2012-02-14	discharged	2012-02-28	14 days	twikatane	Kwashiorkor	1	pneumonia
2011-06-18	0	9	0	9	F	2012-02-16	discharged	2012-02-27	11 days	kalingalinga	Marasmus - Kwashiorkor	0
2011-07-04	0	9	0	9	F	2012-02-23	Died	2012-02-23	less than 1 day	makeni	Marasmus - Kwashiorkor	1	Gastroenteritis
2011-04-16	0	9	0	9	M	2012-02-27	discharged	2012-03-09	11 days	chibolya	PEM	1
2011-07-22	0	9	0	9	F	2012-03-01	Died	2012-03-03	2 days	mtendere	Marasmus	1
2011-05-20	0	9	0	9	M	2012-03-05	Died	2012-03-06	1 day	george	Kwashiorkor	0
2011-05-17	0	9	0	9	M	2012-03-14	died	2012-03-15	1 day		Kwashiorkor	0
2011-05-16	0	9	0	9	M	2012-03-14	discharged	2012-04-02	19 days	garden	Kwashiorkor	0
2011-05-23	0	9	0	9	M	2012-03-16	Died	2012-03-19	3 days	kuku	Kwashiorkor	1
2011-05-06	0	9	0	9	F	2012-03-16	discharged	2012-03-23	7 days	john howard	Malnutrition	1	pneumonia
2011-03-29	0	9	0	9	F	2012-03-29					Kwashiorkor	0
	0	9	0	9	F	2012-04-06					Marasmus - Kwashiorkor
2011-06-02	0	9	0	9	M	2012-04-12	died	2012-04-19	7 days	mwembeshi	Marasmus	0
2011-07-14	0	9	0	9	F	2012-04-14	Died	2012-04-23	9 days	chibolya		1	Failure to Thrieve
2011-06-19	0	9	0	9	F	2012-04-15	Died	2012-04-24	10 days	ngombe	Marasmus	0
2011-07-29	0	9	0	9	F	2012-04-18	discharged	2012-05-04	16 days	mungule	Marasmus	1
2011-05-29	0	9	0	9	F	2012-04-24					Kwashiorkor	0
2011-06-02	0	9	0	9	M	2012-04-30	Died	2012-05-03	3 days	zingalume	Kwashiorkor	1
2011-07-30	0	9	0	9	F	2012-05-09	Died	2012-07-20	72 days	bauleni	Kwashiorkor	1	severe anaemia
2011-07-26	0	9	0	9	F	2012-05-14	discharged	2012-06-08	25 days	chibolya	Marasmus - Kwashiorkor	1
2011-05-24	0	9	0	9	F	2012-05-21					Marasmus	1
2011-09-06	0	9	0	9	F	2012-06-02	died	2012-06-03	1 day	kanyama	Marasmus - Kwashiorkor
2011-09-04	0	9	0	9	M	2012-06-07	discharged	2012-07-04	27 days	misisi	Kwashiorkor	0
2011-02-05	0	9	0	9	M	2012-06-29	discharged	2012-07-24	25 days	mumbwa	Marasmus - Kwashiorkor	0
	0	9	0	9	M	2012-07-04	Died	2012-07-05	1 day	mumbwa	Kwashiorkor
	0	9	0	9	M	2012-07-04	discharged	2012-07-16	12 days		Kwashiorkor	0
2011-09-11	0	9	0	9	M	2012-07-05	Died	2012-07-08	3 days	kalingalinga	Marasmus	1	Pulmonary Tuberculosis
2011-09-27	0	9	0	9	M	2012-07-16	Died	2012-07-20	4 days	chaisa	Marasmus - Kwashiorkor	1	pneumonia
	0	9	0	9	F	2012-07-17	discharged	2012-08-17	31 day	garden	Marasmus	1
2011-12-11	0	9	0	9	M	2012-07-23	discharged	2012-07-24	1 day	state lodge	Kwashiorkor	1	Severe acute diarrhoeal disease
2011-10-07	0	9	0	9	M	2012-08-08	discharged	2012-08-29	21 day	mtendere	Marasmus	0	Acute diarrhoeal disease
2011-11-08	0	9	0	9	F	2012-09-03					Marasmus	1
2011-12-05	0	9	0	9	M	2012-09-09	discharged	2012-09-21	12 days	garden house	Kwashiorkor	0	Acute diarrhoeal disease
2011-12-13	0	9	0	9	F	2012-09-17	Died	2012-09-30	13 days	john laing	Kwashiorkor	0	pneumonia	Acute diarrhoeal disease
	0	9	0	9	F	2012-10-01	discharged	2012-10-15	14 days	kalingalinga	Marasmus	0	Acute diarrhoeal disease
2011-12-11	0	9	0	9	M	2012-10-02	discharged	2012-10-12	10 days		Marasmus	1	Acute diarrhoeal disease
2011-12-26	0	9	0	9	M	2012-10-09	discharged	2012-11-25	16 days	lilanda	Marasmus	0	pneumonia	Acute diarrhoeal disease
2012-01-01	0	9	0	9	F	2012-10-13	Died	2012-10-14	1 day	chawama	Marasmus
2011-12-21	0	9	0	9	M	2012-10-15	Died	2012-11-25	10 days	lusaka west	Kwashiorkor	0
2012-01-12	0	9	0	9	M	2012-10-16	Died	2012-10-19	3 days	chilulu	Marasmus	0
2012-01-01	0	9	0	9	M	2012-10-16	Died	2012-10-28	12 days	kanyama	Marasmus - Kwashiorkor	0	Acute diarrhoeal disease
2012-01-12	0	9	0	9	F	2012-10-17	Died	19-oct-12-12	2 days	john laing	Kwashiorkor	0	anaemia
	0	9	0	9	M	2012-10-17					Marasmus	1
2011-11-21	0	9	0	9	M	2012-10-18	Died	2012-10-20	2 days	chipata	Kwashiorkor	0	Acute diarrhoeal disease
2011-10-23	0	9	0	9	F	2012-10-23	Died	2012-11-12	20 days	chilenje		1
2012-01-18	0	9	0	9	M	2012-10-24					Marasmus	1
	0	9	0	9	F	2012-10-29	died	2012-10-30	1 day	bauleni	Marasmus
2012-02-01	0	9	0	9	M	2012-10-29	discharged	2012-11-12	14 days	libala	Kwashiorkor	0
2012-01-23	0	9	0	9	F	2012-11-14	discharged	2012-12-07	23 days	misisi	Marasmus	0
2012-01-07	0	9	0	9	M	2012-11-15	discharged	2012-11-22	7 days	mount makulu	Kwashiorkor	1
2011-12-17	0	9	0	9	F	2012-11-17	discharged	2012-11-21	4 days	lubinga village	Marasmus	0
2012-01-27	0	9	0	9	M	2012-11-18					Marasmus	0
2012-02-18	0	9	0	9	F	2012-11-19	died	2012-11-20	1 day	john laing	Marasmus	0	pneumonia
2011-12-05	0	9	0	9	M	2012-11-19	discharged	2012-11-26	7 days	chawama	Marasmus	0	Acute diarrhoeal disease	pneumonia
2012-01-25	0	9	0	9	F	2012-11-20					Marasmus	0
2012-01-22	0	9	0	9	F	2012-11-22	discharged	2012-11-26	4 days	george	Kwashiorkor	0	Acute diarrhoeal disease
2012-01-23	0	9	0	9	M	2012-11-23	discharged	2013-01-11	48 days	zingalume	Marasmus - Kwashiorkor	0
2012-02-23	0	9	0	9	F	2012-11-24	died	2012-11-25	1 day	kanyama	Marasmus		Acute diarrhoeal disease
2012-02-13	0	9	0	9	F	2012-11-25					Kwashiorkor	0
2012-02-03	0	9	0	9	M	2012-11-28	discharged	2012-12-03	5 days	chunga	Kwashiorkor	1	Acute diarrhoeal disease
2012-02-20	0	9	0	9	M	2012-12-05	discharged	2012-12-24	19 days	john laing	Marasmus	0	Pulmonary Tuberculosis
2012-02-03	0	9	0	9	M	2012-12-08	discharged	2012-12-31	23 days	mikango barracks	Kwashiorkor	1
2011-03-07	0	9	0	9	F	2012-12-17					Kwashiorkor	1
2012-03-19	0	9	0	9	F	2012-12-17	Died	2013-01-01	15 days	bauleni	Marasmus	1
2012-01-20	0	9	0	9	F	2012-12-18					Kwashiorkor	0
2012-03-04	0	9	0	9	F	2012-12-20	Died	2012-12-25	5 days	kanyama	Kwashiorkor	0	pneumonia
2012-03-14	0	9		9	F	2012-12-31	Died	2012-12-31	less than 1 day	george	Marasmus		pneumonia
	0	9	0	9	M	2013-01-29	discharged	2013-02-11	13 days	george	Marasmic-kwashiorkor	0
	0	9	0	9	M	2013-03-21	Died	2013-03-24	3 days	kamwala south	PEM
	0	9	0	9	F	2013-03-19	Died	2013-03-20	1 day	garden house	Malnutrition
	0	9	0	9	M	2013-03-08	Died	2013-03-10	2 days	garden house			anaemia
	0	9	0	9	F	2013-03-04	Died	2013-03-06	2 days	ngombe			pneumonia
	0	9	0	9	M	2013-01-24	Died	2013-01-24	less than 1 day	desai	Malnutrition	0
	0	9	0	9	F	2013-01-23	Died	2013-02-02	10 days	lilanda	Marasmic-kwashiorkor	0
	0	9	0	9	M	2013-01-04	Died	2013-01-11	7 days	kabanana	Malnutrition	0
	0	9	0	9	F	2013-01-03	died	2013-01-07	4 days	kuku	severe malnutrition	0
	0	9	0	9	F	2013-04-11	discharged	2013-04-19	8 days	kanyama	marasmus	0
	0	9	0	9	F	2013-02-25	discharged	2013-03-20	23 days	garden house	Kwashiorkor	0	pneumonia
	0	9	0	9	F	2013-03-09	discharged	2013-03-20	11 days	chongwe	Kwashiorkor	0	pneumonia
	0	9	0	9	M	2013-01-21	discharged	2013-02-06	16 days	george	marasmus	0	septicaemia
	0	9	0	9	M	2013-01-28	discharged	2013-01-30	2 days	mtendere	PEM	0	Acute diarrhoeal disease
	0	9	0	9	M	2013-01-04	discharged	2013-01-24	20 days	lilanda	Marasmic-kwashiorkor	0
	0	9	0	9	F	2013-02-20	discharged	2013-03-06	14 days	john laing	marasmus
	0	9	0	9	M	2013-02-19	discharged	2013-03-06	16 days	chipata	Kwashiorkor	0	Acute diarrhoeal disease
	0	9	0	9	F	2013-02-10	discharged	2013-03-01	20 days	garden	Marasmic-kwashiorkor	0	anaemia
	0	9	0	9	M	2013-03-03	discharged	2013-05-08	5 days	SOS	severe malnutrition
	0	9	0	9	M	2013-06-15	died	2013-06-23	8 days	bauleni			Acute diarrhoeal disease
	0	9	0	9	F	2013-06-10	died	2013-06-11	1 day	bauleni	severe malnutrition
	0	9	0	9	M	2013-05-23	died	2013-05-31	8 days	garden	marasmus
	0	9	0	9	F	2012-06-11	discharged	2013-07-08	27 days	kalingalinga	severe malnutrition
	0	9	0	9	F	2013-07-10	discharged	2012-07-17	7 days	kalingalinga	marasmus
	0	9	0	9	M	2013-08-04	died	2013-08-05	1 day	lundazi	severe malnutrition
	0	9	0	9	M	2013-07-22	discharged	2013-08-19	28 days	chipata	severe malnutrition
	0	9	0	9	M	2013-08-16	discharged	2013-08-19	3 days	kanyama	Kwashiorkor
	0	9	0	9	M	2013-08-20	died	2013-08-24	4 days	chazanga	severe malnutrition
	0	9	0	9	F	2013-08-23	died	2013-08-25	2 days	chawama			pneumonia
	0	9	0	9	M	2013-08-15	discharged	2013-08-30	15 days	ngombe	severe malnutrition
	0	9	0	9	M	2013-08-21	discharged	2013-09-11	21 day	chaisa	Malnutrition	1
	0	9	0	9	M	2013-09-01	discharged	2013-10-01	30 days	ndola	marasmus		pneumonia
	0	9	0	9	M	2013-10-07	discharged	2013-10-16	9 days	kanyama	Malnutrition		pneumonia
	0	9	0	9	F	2013-10-10	discharged	2013-10-21	11 days	chawama	Malnutrition		pneumonia
	0	9	0	9	M	2013-10-09	discharged	2013-10-23	14 days	SOS	severe malnutrition	1
	0	9	0	9	F	2013-10-23	died	2013-10-26	3 days	garden	kwashiorkor	1
	0	9	0	9	M	2013-10-28	died	2013-10-28	less than 1 day	jack	severe malnutrition
	0	9	0	9	M	2013-10-11	died	2013-10-29	18 days	SOS		1	pneumonia
	0	9	0	9	F	2013-10-31	discharged	2013-10-31	less than 1 day	makeni			pneumonia	anaemia
	0	9	0	9	F	2013-11-01	discharged	2013-11-07	6 days	malnutrition	pneumonia
	0	9	0	9	M	2013-11-14	discharged	2013-11-25	11 days	ngombe	Marasmic-kwashiorkor
	0	9	0	9	M	2013-11-14	discharged	2013-12-04	20 days	ngombe	kwashiorkor		Acute diarrhoeal disease
	0	9	0	9	F	2013-11-30	discharged	2013-12-04	4 days	chipata	Marasmic-kwashiorkor
	0	9	0	9	M	2013-11-25	died	2013-12-12	17 days				Tuberculosis
	0	9	0	9	M	2013-12-25	died	2013-12-25	less than 1 day	chaisa	kwashiorkor
	0	9	0	9	M	2013-12-28	died	2013-12-28	less than 1 day	chaisa	Severe malnutrition
	0	9	0	9	F	2013-12-20	discharged	2013-12-30	10 days	matero	kwashiorkor	1
	0	10	0	10	F	2009-01-02					Kwashiorkor	0
2008-03-06	0	10	0	10	F	2009-01-06					Kwashiorkor	0
2008-02-27	0	10	0	10	0	2009-01-15	discharged	2009-01-27	12 days	kabanana	Marasmus	0
2008-02-24	0	10	0	10	F	2009-01-21					Kwashiorkor	0
2008-01-27	0	10	0	10	F	2009-01-23	discharged	2009-02-07	15 days	chilanga	Malnutrition	1
2008-03-20	0	10	0	10	F	2009-01-23					Marasmus - Kwashiorkor	9
2008-03-11	0	10	0	10	M	2009-01-24					Marasmus - Kwashiorkor	0
2008-10-16	0	10	0	10	F	2009-01-26					Marasmus - Kwashiorkor	0
2008-02-16	0	10	0	10	M	2009-01-27	discharged	2009-02-04	8 days	misisi	Kwashiorkor	0
2008-02-27	0	10	0	10	M	2009-01-28					Kwashiorkor	0
2008-03-20	0	10	0	10	M	2009-01-29	discharged	2009-02-06	8 days	chaisa	Kwashiorkor	0
2008-03-03	0	10	0	10	F	2009-02-01					Marasmus	1
	0	10	0	10	M	2009-02-12					Malnutrition	1
2008-04-06	0	10	0	10	M	2009-02-12					Kwashiorkor	9
2008-04-17	0	10	0	10	M	2009-02-18					Marasmus	1
2008-04-21	0	10	0	10	M	2009-02-23		2009-02-28	5 days		Marasmus	0	Acute diarrhoeal disease
2008-04-27	0	10	0	10	M	2009-02-23	died	2009-03-04	9 days		Marasmus	1	Pulmonary Tuberculosis
2008-02-23	0	10	0	10	M	2009-02-24					Kwashiorkor	1
2008-05-02	0	10	0	10	F	2009-03-04					Kwashiorkor	0
2008-03-23	0	10	0	10	M	2009-03-05					Marasmus	1
2008-06-23	0	10	0	10	M	2009-03-21	died	2009-03-22	1 day		Marasmus	9	hypovolemic shock	Upper respiratory tract infection
2008-03-23	0	10	0	10	F	2009-03-28					Kwashiorkor	1
2008-05-12	0	10	0	10	M	2009-03-31					Kwashiorkor	0
2008-08-14	0	10	0	10	F	2009-04-03	Died				Malnutrition
2008-06-14	0	10	0	10	F	2009-04-06					Kwashiorkor	0
2008-02-28	0	10	0	10	M	2009-04-06					Kwashiorkor	1
2008-06-01	0	10	0	10	F	2009-04-13	Died	2009-04-16	3 days	chinika	Marasmus	1
2008-03-23	0	10	0	10	M	2009-04-20	Died				Marasmus	1	Pneumonia
	0	10	0	10	M	2009-04-30	Died	2009-05-02	2 days		Marasmus	1	Persistent diarrhoeal disease
2008-06-03	0	10	0	10	M	2009-05-01					Kwashiorkor	1
2008-07-21	0	10	0	10	M	2009-05-04					Marasmus	0
2008-07-18	0	10	0	10	F	2009-05-08					Kwashiorkor	0
2008-06-26	0	10	0	10	F	2009-05-15	discharged	2009-05-26	11 days	ngombe	Kwashiorkor	0
2008-07-14	0	10	0	10	F	2009-05-27					Kwashiorkor	1
2008-07-01	0	10	0	10	M	2009-05-28	discharged	2009-06-01	4 days	linda	Kwashiorkor	0
2008-06-06	0	10	0	10	F	2009-05-28	died	2009-06-14	17 days		Marasmus	1
2008-07-03	0	10	0	10	F	2009-05-30	died	2009-06-02	3 days		Marasmus - Kwashiorkor	0	Acute diarrhoeal disease	severe dehydration
2008-08-15	0	10	0	10	M	2009-06-15					Marasmus	0
2008-08-06	0	10	0	10	F	2009-06-22	discharged	2009-07-09	17 days	kalikiliki	Marasmus	0
2008-07-20	0	10	0	10	F	2009-06-25	died	2009-07-03	8 days	kanyama	Marasmus	1
2009-07-04	0	10	0	10	M	2009-07-04					Marasmus	1
2008-09-05	0	10	0	10	M	2009-07-10					Kwashiorkor	0
2008-08-06	0	10	0	10	F	2009-07-14	Died	2009-07-28	14 days	misisi	Kwashiorkor	0
2008-01-05	0	10	0	10	M	2009-07-14					Marasmus	1
2009-08-18	0	10	0	10	M	2009-07-16					Kwashiorkor	0
2008-09-13	0	10	0	10	F	2009-07-17					Marasmus - Kwashiorkor	1
2009-08-22	0	10	0	10	M	2009-08-18	Died				Marasmus
2008-10-20	0	10	0	10	F	2009-08-21	discharged	2009-09-07	17 days	chaisa	Marasmus	1
2008-10-22	0	10	0	10	F	2009-08-25	discharged	2009-09-02	8 days	bauleni	Kwashiorkor	1
2008-11-21	0	10	0	10	F	2009-08-27					Marasmus	1
2008-10-20	0	10	0	10	M	2009-09-04	died	2009-09-05	1 day	kanyama	Kwashiorkor	1	Persistent diarrhoeal disease
2008-10-22	0	10	0	10	F	2009-09-10	discharged	2009-09-16	6 days	misisi	Kwashiorkor	0
2009-11-27	0	10	0	10	M	2009-09-22					Marasmus	0
2008-12-08	0	10	0	10	F	2009-10-11					Marasmus	1
2008-12-08	0	10	0	10	F	2009-10-11					Marasmus	1
2009-11-21	0	10	0	10	F	2009-10-13					Kwashiorkor	1
2008-12-01	0	10	0	10	F	2009-10-16					Kwashiorkor	1
2008-12-02	0	10	0	10	F	2009-10-17					Marasmus	9
2008-12-08	0	10	0	10	M	2009-10-18					Kwashiorkor	0
2009-01-27	0	10	0	10	M	2009-10-19					Marasmus - Kwashiorkor	0
2008-12-06	0	10	0	10	F	2009-10-21					Marasmus	0
2008-12-04	0	10	0	10	F	2009-11-04	discharged	2009-11-13	9 days	bauleni	Marasmus	1
2008-12-14	0	10	0	10	F	2009-11-05	died	2009-11-09	4 days		Marasmus	1	Acute diarrhoeal disease
2008-12-14	0	10	0	10	M	2009-11-08	died	2009-11-12	4 days	matero	Marasmus	1	hypovolemic shock
2009-01-01	0	10	0	10	F	2009-11-08					Marasmus - Kwashiorkor	1
2009-07-10	0	10	0	10	M	2009-11-15	Died	2009-11-19	4 days	mtendere	Kwashiorkor	1
2009-01-01	0	10	0	10	M	2009-11-19					Marasmus	1
2009-01-16	0	10	0	10	F	2009-11-25	died	2009-11-25	less than 1 day	jack	Marasmus		severe dehydration	Acute diarrhoeal disease
2008-01-02	0	10	0	10	F	2009-11-25	discharged	2009-12-04	9 days	chawama		0	Anaemia
2009-01-09	0	10	0	10	F	2009-11-29	Died						Pneumonia
2009-01-12	0	10	0	10	M	2009-11-30					Marasmus
2009-01-18	0	10	0	10	F	2009-11-30					Kwashiorkor	0
2009-01-30	0	10	0	10	F	2009-12-03	discharged	2009-12-18	15 days	ngombe	Marasmus - Kwashiorkor	0
2009-06-03	0	10	0	10	M	2009-12-03	died	2009-12-19	16 days	misisi	Kwashiorkor	1	Acute diarrhoeal disease	severe dehydration
2008-06-29	0	10	0	10	F	2009-12-04	died	2009-12-11	7 days	chipata	Kwashiorkor	1	pneumonia
2009-01-01	0	10	0	10	M	2009-12-04					Marasmus	1
2009-01-13	0	10	0	10	M	2009-12-10					Kwashiorkor	0
2009-01-25	0	10	0	10	F	2009-12-10	died	2009-12-14	4 days	mtendere	Marasmus - Kwashiorkor	0	cardiac failure	severe anaemia
2009-02-17	0	10	0	10	M	2009-12-13					Marasmus
2009-02-13	0	10	0	10	M	2009-12-18	died	2009-12-27	9 days	garden	Kwashiorkor	0
2009-05-30	0	10	0	10	F	2009-12-18					Marasmus - Kwashiorkor	0
2009-01-31	0	10	0	10	F	2009-12-19	died	2009-12-21	2 days	marapodi	Marasmus		Acute diarrhoeal disease
2009-02-04	0	10	0	10	M	2009-12-24	Died	2009-12-25	1 day	kamwala	Kwashiorkor		septicaemia	Acute diarrhoeal disease
2009-03-15	0	10	0	10	F	2009-12-25	Died	2009-12-26	1 day	mazabuka	Kwashiorkor		severe anaemia
2009-02-21	0	10	0	10	F	2009-12-26	Died	2009-12-31	5 days	kamwala	Kwashiorkor	0	sepsis	Acute diarrhoeal disease
2008-03-01	0	10	0	10	M	2009-12-28	died	2010-01-25	28 days	mumbwa	Marasmus	1	Pulmonary Tuberculosis
2009-02-02	0	10	0	10	F	2009-12-30					Marasmus	0
2009-01-13	0	10	0	10	F	2009-12-31						1
2009-12-17	0	10	0	10	F	2010-01-01	Died				Marasmus	0
2008-12-06	0	10	0	10	F	2010-01-04					Kwashiorkor	0
	0	10	0	10	M	2010-01-07
2009-02-14	0	10	0	10	M	2010-01-08					Kwashiorkor	0
2009-02-16	0	10	0	10	F	2010-01-17	Died	2010-01-18	1 day	misisi	Marasmus	0	Acute diarrhoeal disease
2007-03-11	0	10	0	10	F	2010-01-20					Marasmus	0
2009-08-25	0	10	0	10	F	2010-01-20					Kwashiorkor	1
2009-03-27	0	10	0	10	M	2010-01-23	died	2010-02-01	9 days	kalikiliki	Marasmus	1
2009-03-17	0	10	0	10	F	2010-01-28					Kwashiorkor	1
2009-04-11	0	10	0	10	M	2010-02-02					Kwashiorkor	0
2009-03-11	0	10	0	10	F	2010-02-04	Discharged	2010-02-04	less than 1 day		Kwashiorkor	1
2009-04-17	0	10	0	10	F	2010-02-06					Kwashiorkor	0
2009-03-20	0	10	0	10	F	2010-02-08	died	2010-02-21	13 days	misisi	Kwashiorkor	1
2009-04-10	0	10	0	10	M	2010-02-09	Died	2010-02-10	1 day	chaisa	Kwashiorkor	0	pneumonia
2009-03-30	0	10	0	10	F	2010-02-09	Died	2010-02-10	1 day	zingalume	Kwashiorkor	0	Acute diarrhoeal disease
2009-05-22	0	10	0	10	F	2010-02-15	died	2010-02-18	3 days	linda	Kwashiorkor	0	pneumonia
2009-04-05	0	10	0	10	F	2010-02-18					Kwashiorkor	0
2009-02-08	0	10	0	10	M	2010-02-25					Kwashiorkor	1
2009-07-07	0	10	0	10	F	2010-02-26					Kwashiorkor	1
	0	10	0	10	F	2010-02-28					Kwashiorkor	1
2009-05-09	0	10	0	10	F	2010-03-11	Died	2010-03-13	2 days	chawama	Kwashiorkor
2009-05-06	0	10	0	10	M	2010-03-11	died	2010-03-11	less than 1 day		Marasmus	1
2009-04-21	0	10	0	10	M	2010-03-11					Kwashiorkor	1
2009-05-01	0	10	0	10	F	2010-03-11					Marasmus - Kwashiorkor	1
2009-03-05	0	10	0	10	M	2010-03-24					Kwashiorkor	0
2009-05-30	0	10	0	10	F	2010-03-27					Kwashiorkor	1
2009-05-30	0	10	0	10	M	2010-04-04	died	2010-04-04	less than 1 day		Marasmus - Kwashiorkor		Acute diarrhoeal disease
2009-05-04	0	10	0	10	F	2010-04-04					Marasmus - Kwashiorkor
2007-04-20	0	10	0	10	F	2010-04-07					Kwashiorkor	0
2009-06-06	0	10	0	10	M	2010-04-08					Marasmus	9
2009-05-14	0	10	0	10	M	2010-04-12					Kwashiorkor	0
2009-02-11	0	10	0	10	M	2010-04-19					Kwashiorkor	1
2009-07-02	0	10	0	10	M	2010-04-21					Kwashiorkor	1
2009-06-17	0	10	0	10	M	2010-04-27					Kwashiorkor	0
	0	10	0	10	M	2010-04-27	died	2010-05-02	5 days		Kwashiorkor	0
2009-06-25	0	10	0	10	M	2010-05-05					Kwashiorkor	1
2009-04-21	0	10	0	10	M	2010-05-18	died	2010-05-28	10 days		Kwashiorkor	1
2009-08-12	0	10	0	10	F	2010-05-18					Kwashiorkor	1
2009-06-10	0	10	0	10	M	2010-05-23	died	2010-06-11	29 days		Kwashiorkor	0
2008-05-16	0	10	0	10	M	2010-05-31					Marasmus - Kwashiorkor	1
2005-08-09	0	10	0	10	F	2010-06-15					Kwashiorkor	0
2009-07-30	0	10	0	10	F	2010-06-16	Died				Kwashiorkor	1
2009-08-20	0	10	0	10	M	2010-06-16					Marasmus	1
2009-08-26	0	10	0	10	M	2010-07-05	died	2010-07-05	less than 1 day		Marasmus		septic shock
2009-09-07	0	10	0	10	M	2010-07-15	died	2010-07-23	8 days		Kwashiorkor	1	septic shock
2009-07-29	0	10	0	10	F	2010-07-16	Died				Kwashiorkor	1
	0	10	0	10	F	2010-07-28					Kwashiorkor	0
2009-08-28	0	10	0	10	M	2010-08-06	Died				Marasmus
2009-03-04	0	10	0	10	F	2010-08-11	died	2010-08-16	5 days		Kwashiorkor	0	Acute diarrhoeal disease
2007-10-01	0	10	0	10	F	2010-08-13
2009-10-08	0	10	0	10	M	2010-08-22					Marasmus - Kwashiorkor	0
	0	10	0	10	F	2010-08-24						0	Pneumonia
2009-09-06	0	10	0	10	M	2010-08-25	died	2010-08-31	6 days		Marasmus - Kwashiorkor	0	meningitis	severe sepsis
2009-10-21	0	10	0	10	M	2010-08-28					Marasmus - Kwashiorkor	0
2009-11-02	0	10	0	10	M	2010-09-09	died	2010-09-11	2 days		Kwashiorkor	0
2009-11-02	0	10	0	10	M	2010-09-16	Died	2010-09-19	3 days		Kwashiorkor	0	Acute diarrhoeal disease	severe pneumonia	severe dehydration
2008-11-11	0	10	0	10	M	2010-10-04					Kwashiorkor	0
2009-11-25	0	10	0	10	M	2010-10-05					Kwashiorkor	0
2009-12-24	0	10	0	10	F	2010-10-10					Kwashiorkor	0
2009-02-01	0	10	0	10	F	2010-10-10					Kwashiorkor	0
2008-12-06	0	10	0	10	M	2010-10-13					Kwashiorkor	1
	0	10	0	10	M	2010-10-22					Kwashiorkor
2009-10-23	0	10	0	10	F	2010-10-26					Kwashiorkor	1
	0	10	0	10	F	2010-10-29					Kwashiorkor	1
	0	10	0	10	F	2010-10-30					Kwashiorkor
2009-12-04	0	10	0	10	M	2010-10-30					Kwashiorkor	0
	0	10	0	10	F	2010-11-12	died	2010-11-20	8 days		Kwashiorkor	0	sepsis
2010-01-01	0	10	0	10	F	2010-11-19					Marasmus - Kwashiorkor	0
2010-01-04	0	10	0	10	F	2010-11-22	died	2011-12-23	1 day	ngombe	Marasmus	1	pneumonia
2010-04-01	0	10	0	10	M	2010-11-27	died	2010-11-27	less than 1 day		Kwashiorkor
	0	10	0	10	F	2010-11-29	died	2010-12-03	4 days	kabanana	Kwashiorkor	0	pneumonia
2009-09-07	0	10	0	10	M	2010-11-30					Kwashiorkor	0
2010-01-29	0	10	0	10	M	2010-11-30	died	2010-12-02	2 days	lilanda	Kwashiorkor	0
2009-01-24	0	10	0	10	F	2010-12-06	discharged			bauleni	Kwashiorkor	0
2010-01-13	0	10	0	10	F	2010-12-08	Died	2010-12-09	1 day	chawama	Kwashiorkor		pneumonia
	0	10	0	10	M	2010-12-23	Died	2010-12-25	2 days		Marasmus	1
2010-01-04	0	10	0	10	F	2010-12-23	Died	2010-12-25	2 days		Kwashiorkor	1
2010-01-12	0	10	0	10	M	2010-12-28					Kwashiorkor
2010-02-13	0	10	0	10	M	2010-12-30				kanyama	Severe Malnutrition	0	severe dehydration
	0	10	0	10	F	2011-01-01	Discharged	2011-01-14	13 days	matero	Marasmus - Kwashiorkor	0
2010-03-30	0	10	0	10	F	2011-01-04						0	Malaria
2009-03-05	0	10	0	10	M	2011-01-10	Discharged	2011-01-19	9 days	mandevu	Kwashiorkor	0
	0	10	0	10	F	2011-01-21					Marasmus	1
2010-02-10	0	10	0	10	F	2011-02-03					Kwashiorkor	0
2010-04-05	0	10	0	10	F	2011-02-05					Marasmus	1
2010-03-27	0	10	0	10	F	2011-02-09	Died	2011-02-10	1 day	show grounds	Marasmus - Kwashiorkor		pneumonia
2010-02-11	0	10	0	10	M	2011-02-11	died	2011-02-11	less than 1 day	mtendere	Marasmus	1
	0	10	0	10	F	2011-02-13	Died	2011-02-15	2 days	makeni	Marasmus
2010-03-27	0	10	0	10	F	2011-02-13	Discharged	2011-02-25	12 days	george	Kwashiorkor	0
2010-04-28	0	10	0	10	M	2011-02-15	Died	2011-02-15	less than 1 day	zingalume	Kwashiorkor		severe pneumonia
	0	10	0	10	M	2011-02-27	Died	2011-02-27	less than 1 day	kuku	Kwashiorkor
	0	10	0	10	F	2011-02-28					Kwashiorkor	0
2009-05-05	0	10	0	10	F	2011-03-10					Kwashiorkor
	0	10	0	10	F	2011-03-15	died	2009-04-10			Marasmus	1	septicaemia	pneumonia
2010-05-27	0	10	0	10	F	2011-03-25	discharged	2011-04-18	23 days	kalingalinga	Marasmus	0
2010-05-27	0	10	0	10	M	2011-03-30	discharged	2011-04-08	9 days	chongwe	PEM	0	pneumonia
2010-05-06	0	10	0	10	F	2011-04-06	died	2011-04-12	6 days	chipata	Kwashiorkor	0
2010-07-15	0	10	0	10	M	2011-04-11	discharged	2011-04-27	16 days	kabangwe	Kwashiorkor	0
2010-05-21	0	10	0	10	F	2011-04-23	died	2011-04-25	3 days	20 miles kabwe Rd	Marasmus
2010-05-29	0	10	0	10	F	2011-05-02	discharged	2011-05-03	1 day	kamwala	Kwashiorkor
2009-01-02	0	10	0	10	F	2011-05-05	discharged	2011-05-11	6 days		Kwashiorkor	1
2010-02-22	0	10	0	10	M	2011-05-09	Died	2011-05-13	4 days	kabanana	Kwashiorkor	0
2010-07-06	0	10	0	10	F	2011-05-12	died	2011-05-23	11 days	ndola	Kwashiorkor	1
2010-05-21	0	10	0	10	M	2011-06-02	died	2011-06-05	3 days		Malnutrition	1
2010-08-08	0	10	0	10	M	2011-06-07	discharged	2011-06-29	22 days	linda	Kwashiorkor	0
2011-07-24	0	10	0	10	F	2011-06-16					Kwashiorkor	0
2010-08-31	0	10	0	10	M	2011-07-19	discharged	2011-07-28	9 days	kalikiliki	Kwashiorkor	0
2010-09-09	0	10	0	10	M	2011-07-26	died	2011-08-11	16 days	mungule	Kwashiorkor	1
2010-09-15	0	10	0	10	F	2011-07-27	discharged	2011-08-08	12 days	chipata	Kwashiorkor	1
2010-10-16	0	10	0	10	M	2011-08-30	died	2011-08-29	1 day	lilanda	Kwashiorkor	1
2011-02-24	0	10	0	10	M	2011-09-13	discharged	2011-10-05	22 days	misisi	Malnutrition	1
2010-11-15	0	10	0	10	M	2011-09-16	discharged	2011-10-07	21 day	matero	Marasmus	0	Acute diarrhoeal disease
2010-10-04	0	10	0	10	F	2011-09-16					Marasmus - Kwashiorkor	1
2010-02-26	0	10	0	10	M	2011-09-27	Died	2011-10-10	13 days	george	marasmus	1	Acute diarrhoeal disease
2010-12-10	0	10	0	10	F	2011-10-09	discharged	2011-11-18	40 days	soweto	Marasmus	1
2010-11-25	0	10	0	10	M	2011-10-10	discharged	2011-10-22	12 days	garden	Kwashiorkor	0
2011-04-24	0	10	0	10	F	2011-10-13	Died	2011-10-19	6 days	chaisa	Kwashiorkor	1
2010-12-08	0	10	0	10	M	2011-10-18					Kwashiorkor	0
2010-12-13	0	10	0	10	M	2011-10-19	Died	2011-10-20	1 day	chazanga	Kwashiorkor	1	chronic diarrhoea	anaemia
2010-11-28	0	10	0	10	F	2011-10-21	discharged	2011-11-07	17 days	garden	Kwashiorkor	1
	0	10	0	10	F	2011-10-23	Died	2011-11-11	19 days		Marasmus - Kwashiorkor	1	severe anaemia	pneumonia
2009-12-26	0	10	0	10	F	2011-10-26	discharged	2011-11-07	12 days	mtendere	Kwashiorkor	0
2010-11-05	0	10	0	10	M	2011-10-30	Died	2011-11-10	11 days	chawama	Marasmus	0
2011-01-03	0	10	0	10	M	2011-10-30	Died	2011-11-03	4 days	mahopo village	Kwashiorkor	0	septic shock
2010-12-22	0	10	0	10	F	2011-10-30					Kwashiorkor	1
2010-01-25	0	10	0	10	M	2011-11-06					Marasmus	1
2010-05-28	0	10	0	10	M	2011-11-07	discharged	2011-11-15	8 days	chawama	Kwashiorkor	0
	0	10	0	10	F	2011-11-10	died	2011-11-19	9 days	chipata	Kwashiorkor	1
	0	10	0	10	F	2011-11-17					Kwashiorkor	0
2011-01-13	0	10	0	10	F	2011-11-21	discharged	2011-12-08	18 days	bauleni		0	Pulmonary Tuberculosis	Pneumonia
2011-01-24	0	10	0	10	M	2011-11-22	discharged	2012-12-07	9 days		Kwashiorkor	0	Pulmonary Tuberculosis
2011-01-27	0	10	0	10	M	2011-11-22	died	2011-12-02	10 days	chaisa	Kwashiorkor	1
2011-01-02	0	10	0	10	M	2011-11-23	died	2011-12-06	13 days	shalwabala village	Kwashiorkor	0	Acute diarrhoeal disease
2011-01-31	0	10	0	10	F	2011-12-01	discharged	2011-12-12	11 days		Marasmus	0
2011-02-11	0	10	0	10	F	2011-12-09					Kwashiorkor	0
2011-02-01	0	10	0	10	M	2011-12-12	discharged	2011-12-19	7 days	george	Marasmus - Kwashiorkor	0
2011-02-01	0	10	0	10	M	2011-12-12					Marasmus - Kwashiorkor	0
2011-02-19	0	10	0	10	F	2011-12-28	discharged	2012-01-01	4 days	kamanga	Kwashiorkor	0	pneumonia
	0	10	0	10	F	2011-12-28					Malnutrition	0
2011-02-11	0	10	0	10	M	2011-12-31	Died	2012-01-01	1 day	naluyanda	Severe Malnutrition		Acute diarrhoeal disease
2011-08-05	0	10	0	10	F	2012-01-11	Died	2012-01-25	14 days	makeni	Kwashiorkor	1	chronic diarrhoea
2011-03-07	0	10	0	10	M	2012-01-19	discharged	2012-01-27	8 days	john laing	Marasmus	0
2011-03-17	0	10	0	10	M	2012-01-19	discharged	2012-01-30	11 days	matero	Kwashiorkor	0
2011-03-17	0	10	0	10	F	2012-01-21	Died	2012-01-30	9 days		Marasmus	1
2011-04-20	0	10	0	10	M	2012-01-26	discharged	2012-02-24	29 days	chelstone	Kwashiorkor	0	Acute diarrhoeal disease
	0	10	0	10	M	2012-02-05	Died	2012-02-06	1 day	kaunda square	Marasmic-kwashiorkor
2011-04-29	0	10	0	10	M	2012-03-21					Kwashiorkor	0
	0	10	0	10	F	2012-03-23	discharged	2012-04-02	10 days	kabanana	Kwashiorkor	0
2011-04-27	0	10	0	10	M	2012-03-23	discharged	2012-03-31	8 days	chaisa	Marasmus	0
2011-05-25	0	10		10	F	2012-04-02	discharged	2012-04-12	10 days	ngombe	Kwashiorkor	0
2011-05-30	0	10	0	10	M	2012-04-17	Died	2012-04-30	13 days	kanyama	Kwashiorkor	1
2011-06-14	0	10	0	10	M	2012-05-02	discharged	2012-05-10	8 days	kanyama	Kwashiorkor	0
1931-06-11	0	10	0	10	F	2012-05-03	discharged	2012-05-10	7 days	john laing	Kwashiorkor	0
2012-06-15	0	10	0	10	F	2012-05-06	died	2012-05-06	less than 1 day	mandevu	Kwashiorkor
2011-07-02	0	10	0	10	M	2012-05-08	discharged	2012-05-18	10 days	kanyongoloka village	Marasmus	1
2011-06-16	0	10	0	10	M	2012-05-11	Died	2012-05-26	15 days	misisi	Marasmus	1
2011-07-27	0	10	0	10	F	2012-05-22	Died	2012-05-31	9 days	zingalume	Kwashiorkor	1
2010-11-20	0	10	0	10	M	2012-05-23	discharged	2012-06-04	12 days	kabanana	Kwashiorkor	0
2011-06-01	0	10	0	10	M	2012-05-23	Died	2012-05-23	less than 1 day	ngombe	Kwashiorkor	0	Acute diarrhoeal disease	dehydration
2011-07-09	0	10	0	10	M	2012-05-28	died	2012-05-31	3 days	mwembeshi	Kwashiorkor	0
2010-03-14	0	10	0	10	M	2012-06-19	Died	2012-06-30	11 days	chazanga	Marasmus - Kwashiorkor	0	Acute diarrhoeal disease
2010-07-30	0	10	0	10	F	2012-06-20					Kwashiorkor	1
2012-05-18	0	10	0	10	M	2012-07-05	discharged	2012-07-25	20 days	kanyama	Marasmus	0
2010-12-05	0	10	0	10	M	2012-07-11	died	2012-08-06	25 days	mtendere	Marasmus - Kwashiorkor	1
2011-08-31	0	10	3	10	F	2012-07-21	discharged	2012-07-24	3 days	misisi	Kwashiorkor
2011-09-27	0	10	0	10	M	2012-08-01	discharged	2012-08-13	12 days	ngombe	Kwashiorkor	0
2011-06-27	0	10	0	10	M	2012-08-18	discharged	2012-08-29	11 days	john laing	Marasmus	0
	0	10	0	10	F	2012-08-22	discharged	2012-09-03	12 days	chunga	Marasmus	0
2011-10-03	0	10	1	10	M	2012-08-22	discharged	2012-08-31	9 days	chilenje	Marasmus	0	diarrhoea
2011-10-04	0	10	0	10	F	2012-08-27					Marasmus	1
2011-10-12	0	10	0	10	M	2012-09-04	discharged	2012-09-21	17 days	john laing	Kwashiorkor	1
2011-04-01	0	10	0	10	F	2012-09-18	discharged	2012-10-03	15 days	john howard	Kwashiorkor	0
2011-11-06	0	10	0	10	F	2012-09-21					Marasmus
2011-11-07	0	10	0	10	F	2012-09-26	discharged	2012-10-05	9 days	john laing	Marasmus	0	Acute diarrhoeal disease
2011-11-07	0	10	0	10	F	2012-09-26	discharged	2012-10-05	9 days	john laing	Marasmus	0	Acute diarrhoeal disease
2011-12-11	0	10	0	10	M	2012-09-30	Died	2012-10-13	13 days	kalomo	Marasmus - Kwashiorkor	0
2011-11-24	0	10	0	10	F	2012-10-01	Died	2012-10-02	1 day	george	Kwashiorkor	0
2012-05-28	0	10	0	10	F	2012-10-10	discharged	2012-11-05	26 days	chazanga	Marasmus - Kwashiorkor	0	pneumonia	Acute diarrhoeal disease
2011-12-20	0	10	0	10	F	2012-10-14	Died	2012-10-16	2 days	kuku	Marasmus	0
2011-12-12	0	10	0	10	F	2012-10-16	discharged	2012-10-31	15 days	garden house	Kwashiorkor	0	Acute diarrhoeal disease
2012-01-01	0	10	0	10	M	2012-10-16					Marasmus	0
2011-12-04	0	10	0	10	F	2012-10-16	Died	2012-10-17	1 day	john laing	Marasmus	1
2011-12-27	0	10	0	10	M	2012-10-16	discharged	2012-10-31	15 days	jack	Marasmus	1
2011-11-23	0	10	0	10	M	2012-10-17	Died	2012-10-18	1 day	chipata	Kwashiorkor	0
2011-12-22	0	10	0	10	M	2012-10-18	Died	2012-10-19	1 day	siyubunji	Marasmus		Acute diarrhoeal disease
2012-01-31	0	10	0	10	F	2012-10-20	Died	2012-10-21	1 day	george	marasmus	0	Acute diarrhoeal disease
2012-01-04	0	10	0	10	M	2012-10-25	Died	2012-11-07	13 days	soweto	Marasmus - Kwashiorkor	1	Pulmonary Tuberculosis
2011-12-30	0	10	0	10	F	2012-10-27	Died	2012-10-30	3 days	kanyama	Marasmus	0	severe acute diarrhoeal disease
2011-12-26	0	10	0	10	M	2012-11-04	Died	2012-11-04	less than 1 day	chawama	Kwashiorkor	1
2012-01-22	0	10	0	10	F	2012-11-13	discharged	2012-12-07	24 days	linda	Marasmus	1	Pulmonary Tuberculosis
2012-02-13	0	10	0	10	F	2012-11-14	Died	2012-11-16	2 days	chilenje	Kwashiorkor	0	pneumonia
2012-01-01	0	10	0	10	M	2012-11-29	Died	2012-11-30	1 day	chipata	Kwashiorkor	1	pneumonia
2012-02-03	0	10	0	10	M	2012-12-06					Marasmus	0
2012-01-22	0	10	0	10	F	2012-12-06	discharged	2012-12-22	16 days	lilanda	Marasmus	1
2012-01-26	0	10	0	10	F	2012-12-08	Died	2012-12-11	3 days	garden house	Kwashiorkor	0
2011-04-18	0	10	0	10	F	2012-12-10					Kwashiorkor	0
2012-01-22	0	10	0	10	F	2012-12-14	died	2012-12-16	2 days	matero	Kwashiorkor	0
	0	10	0	10	M	2012-12-18	Died	2012-12-22	4 days	john laing	Malnutrition	1	Acute diarrhoeal disease
2012-02-17	0	10	0	10	M	2012-12-22	discharged	2013-01-07	16 days	chawama	Marasmus	0
2012-02-21	0	10	0	10	F	2012-12-23	Died	2012-12-24	1 day	kanyama	Marasmus	0	severe pneumonia
2012-02-01	0	10	0	10	M	2012-12-27	discharged	2013-01-21	6 days	chipata	Marasmus	0	pneumonia
	0	10	0	10	F	2013-04-03	Died	2013-04-03	less than 1 day	george		0	Acute diarrhoeal disease
	0	10	0	10	F	2013-03-18	Died	2013-03-22	4 days	garden			Acute diarrhoeal disease
	0	10	0	10	M	2013-03-08	Died	2013-03-10	2 days	misisi	PEM
	0	10	0	10	F	2013-03-08	Died	2013-03-09	1 day	jack	Kwashiorkor
	0	10	0	10	F	2013-03-03	Died	2013-03-07	4 days	marapodi	Kwashiorkor
	0	10	0	10	M	2013-03-01	Died	2013-03-04	3 days	chilulu	marasmus
	0	10	0	10	M	2013-02-05	Died	2013-02-17	12 days	linda	Kwashiorkor	0
	0	10	0	10	M	2013-01-21	Died	2013-01-26	5 days	mikango barracks	marasmus	0
	0	10	0	10	M	2013-01-19	Died	2013-01-20	1 day	john laing	severe malnutrition	0
	0	10	0	10	M	2013-01-29	Died			matero		0	septicaemia
	0	10	0	10	M	2012-12-20	died	2013-01-10	21 day	northmead	Malnutrition
	0	10	0	10	M	2013-01-09	Died	2013-01-09	less than 1 day	matero		0	pneumonia
	0	10	0	10	M	2013-01-02	Died	2013-01-04	2 days	misisi	Malnutrition	0
	0	10	0	10	M	2013-03-11	discharged	2013-04-19	39 days	nampundwe	PEM	1	Pulmonary Tuberculosis
	0	10	0	10	M	2013-03-22	discharged	2013-04-03	12 days	john laing	Kwashiorkor	0
	0	10	0	10	F	2013-01-22	discharged	2013-02-04	13 days	kanyama	Kwashiorkor	0	pneumonia	Acute diarrhoeal disease
	0	10	0	10	F	2013-02-28	discharged	2013-03-13	13 days	kuku	Malnutrition	0
	0	10	0	10	M	2013-02-07	discharged	2013-02-22	15 days	john laing	Marasmic-kwashiorkor
	0	10	0	10	M	2013-06-17	discharged	2013-06-21	4 days	mungule			Acute diarrhoeal disease
	0	10	0	10	M	2013-05-27	discharged	2013-06-03	7 days	kasisi	Kwashiorkor
	0	10	0	10	M	2013-05-15	discharged	2013-05-29	14 days	kanyama	marasmus		pneumonia
	0	10	0	10	M	2013-05-06	discharged	2013-05-24	18 days	zesco	Malnutrition
	0	10	0	10	F	2013-05-07	discharged	2013-05-17	10 days	kanyama	severe malnutrition		severe anaemia
	0	10	0	10	M	2013-05-05	discharged	2013-05-15	10 days	misisi	Marasmic-kwashiorkor		severe pneumonia
	0	10	0	10	M	2013-04-08	discharged	2013-04-23	15 days	john laing		1	Tuberculosis
	0	10	0	10	M	2013-06-17	died	2013-06-20	3 days	chazanga	Kwashiorkor
	0	10	0	10	F	2013-06-11	died	2013-06-11	less than 1 day	mungule	severe malnutrition
	0	10	0	10	F	2013-05-27	died	2013-05-31	4 days	chipata			pneumonia
	0	10	0	10	M	2013-07-27	died	2013-07-29	2 days	kamwala	severe malnutrition
	0	10	0	10	M	2013-08-09	died	2013-08-15	6 days	chilanga	Kwashiorkor
	0	10	0	10	F	2013-09-04	died	2013-09-09	5 days	kanyama	severe malnutrition
	0	10	0	10	M	2013-09-07	died	2013-09-10	3 days	garden	severe malnutrition
	0	10	0	10	M	2013-08-30	discharged	2013-09-11	12 days	chawama	Malnutrition		severe anaemia
	0	10	0	10	M	2013-09-20	died	2013-09-20	less than 1 day	kanyama	severe malnutrition
	0	10	0	10	M	2013-09-19	discharged	2013-09-25	6 days	john laing	Kwashiorkor		Acute diarrhoeal disease	pneumonia
	0	10	0	10	M	2013-10-14	discharged	2013-10-21	7 days	misisi	Malnutrition
	0	10	0	10	M	2013-11-03	died	2013-11-04	1 day	john laing	kwashiorkor
	0	10	0	10	F	2013-11-09	died	2013-11-09	less than 1 day	george	Malnutrition
	0	10	0	10	F	2013-10-28	discharged	2013-11-11	14 days	matero	Marasmic-kwashiorkor
	0	10	0	10	F	2013-11-11	died	2013-11-12	1 day	john laing		1	pneumonia
	0	10	0	10	M	2013-10-25	died	2013-11-22	28 days	kanyama		1	pneumonia
	0	10	0	10	M	2013-11-23	discharged	2013-11-30	7 days	SOS	Marasmic-kwashiorkor
	0	10	0	10	F	2013-11-21	discharged	2013-11-30	9 days	linda	Marasmic-kwashiorkor
	0	10	0	10	F	2013-12-07	died	2013-12-07	less than 1 day	kamanga			severe pneumonia
	0	10	0	10	F	2013-12-08	discharged	2013-12-12	4 days	bauleni	marasmus		Acute diarrhoeal disease
	0	10	0	10	F	2013-12-09	died	2013-12-13	4 days	john laing	kwashiorkor
	0	10	0	10	M	2013-12-09	discharged	2013-12-13	4 days	george	kwashiorkor
	0	10	0	10	M	2013-12-12	discharged	2013-12-17	5 days	SOS	marasmus		Acute diarrhoeal disease
	0	10	0	10	F	2013-12-10	died	2013-12-19	9 days	mandevu	kwashiorkor		Acute diarrhoeal disease
2007-12-22	1	10	0	10	M	2009-11-13	died	2009-11-13	less than 1 day	chawama	Kwashiorkor	1
	1	10	0	10	M	2010-10-28					Marasmus - Kwashiorkor	0
	1	0	0	10	M	2011-01-03					Marasmus - Kwashiorkor	0
		10	0	10	M	2009-01-19					Marasmus	0
2008-01-26	0	11	0	11	F	2009-01-04					Marasmus	0
2008-01-27	0	11	0	11	M	2009-01-05	discharged	2009-01-14	9 days	chawama	Marasmus	0
2007-09-07	0	11	0	11	M	2009-01-06					Marasmus	0
2008-01-12	0	11	0	11	M	2009-01-12					Marasmus - Kwashiorkor	0
2007-11-18	0	11	0	11	M	2009-01-13					Kwashiorkor	1
2008-01-29	0	11	0	11	F	2009-01-14					Kwashiorkor	0
2008-02-07	0	11	0	11	F	2009-01-16					Kwashiorkor	0
2008-02-11	0	11	0	11	F	2009-01-16					Kwashiorkor	0
2008-02-15	0	11	0	11	M	2009-01-18					Kwashiorkor	0
2008-02-28	0	11	0	11	F	2009-01-29	discharged	2009-02-10	12 days	chawama	Kwashiorkor	0
2008-02-17	0	11	0	11	M	2009-02-06					PEM	0
	0	11	0	11	M	2009-02-06					Kwashiorkor	1
2008-03-09	0	11	0	11	F	2009-02-16					Marasmus - Kwashiorkor	1
2008-03-03	0	11	0	11	M	2009-02-19					Marasmus - Kwashiorkor	1
2008-01-14	0	11	0	11	F	2009-02-21					Kwashiorkor	0
2008-03-20	0	11	0	11	M	2009-02-22					Marasmus - Kwashiorkor	0
2008-03-02	0	11	0	11	M	2009-02-24	died	2009-03-03	7 days		Marasmic-kwashiorkor	0	Acute diarrhoeal disease
2008-02-24	0	11	0	11	M	2009-02-25					Kwashiorkor	1
2008-03-06	0	11	0	11	F	2009-03-06					Kwashiorkor	1
2009-03-13	0	11	0	11	M	2009-03-11	died	2009-03-29	18 days		Kwashiorkor	1
2008-04-23	0	11	0	11	M	2009-03-20	died	2009-03-24	4 days		Kwashiorkor	0	severe sepsis
	0	11	0	11	F	2009-03-24					Kwashiorkor	0
2008-02-16	0	11	0	11	M	2009-04-09	died	2009-04-19	10 days	john laing	Marasmus	1
2008-05-03	0	11	0	11	M	2009-04-10					Marasmus	0
2008-05-12	0	11	0	11	M	2009-04-25	Died	2009-04-28	3 days	chipata	Kwashiorkor	0	pneumonia	anaemia
2008-07-21	0	11	0	11	M	2009-05-04	Died	2009-05-05	1 day	lusaka west	Marasmus		severe anaemia	pneumonia
2008-05-22	0	11	0	11	F	2009-05-15	Died	2009-05-17	2 days		Marasmus
2008-05-20	0	11	0	11	F	2009-05-19					Marasmus	0
2008-06-08	0	11	0	11	M	2009-05-27	Died				Marasmus	1
2008-06-03	0	11	0	11	M	2009-05-29	discharged	2009-06-05	7 days	marapodi	PCM	0
2008-06-15	0	11	0	11	M	2009-05-29					Marasmus	1
2008-07-18	0	11	0	11	M	2009-07-06	discharged	2009-07-29	23 days	mtendere	Kwashiorkor	0
2008-07-19	0	11	0	11	F	2009-07-08					Kwashiorkor	0
2008-08-09	0	11	0	11	M	2009-07-12					Marasmus	0
2008-08-20	0	11	0	11	F	2009-07-20					Kwashiorkor	0
2008-08-07	0	11	0	11	F	2009-07-27	died	2009-08-15	19 days	kabwata	Kwashiorkor	0	hydrocephalus
2008-08-26	0	11	0	11	M	2009-08-05						1	Severe Malaria
	0	11	0	11	F	2009-08-06	died	2009-08-22	16 days	chazanga	Marasmus	1
	0	11	0	11	F	2009-08-07					Kwashiorkor	0
2008-09-26	0	11	0	11	F	2009-08-13					Kwashiorkor	0
2008-08-05	0	11	0	11	M	2009-09-01	Died				Kwashiorkor	0
2008-09-09	0	11	0	11	M	2009-09-04					Marasmus	0
2008-09-08	0	11	0	11	F	2009-09-10					Kwashiorkor	0
2008-09-16	0	11	0	11	M	2009-09-12	discharged	2009-09-16	4 days	kanyama	Kwashiorkor	0
2009-01-11	0	11	0	11	M	2009-09-12	discharged	2009-09-20	8 days	john laing	Kwashiorkor	0
2008-09-28	0	11	0	11	F	2009-09-15					Kwashiorkor	0
	0	11	0	11	F	2009-10-03	discharged	2009-10-16	13 days	kamanga	Marasmus - Kwashiorkor	0	sepsis
2009-11-13	0	11	0	11	F	2009-10-08					Marasmus	1
2008-10-25	0	11	0	11	F	2009-10-11	discharged	2009-10-23	12 days		Marasmus - Kwashiorkor	0
2009-11-17	0	11	0	11	M	2009-10-17	discharged	2009-10-28	11 days	misisi	Kwashiorkor	0
	0	11	0	11	M	2009-10-18					Marasmus	1
2008-12-22	0	11	0	11	F	2009-10-19					Marasmus	0
2008-11-13	0	11	0	11	F	2009-10-19					Marasmus - Kwashiorkor	0
2008-11-21	0	11	0	11	F	2009-10-19	discharged	2009-10-25	6 days	kamwala south	Marasmus	9
2008-11-13	0	11	0	11	F	2009-10-25	discharged	2009-11-09	15 days	george	Kwashiorkor	0	cough
2008-12-27	0	11	0	11	F	2009-10-29	discharged	2009-11-06	8 days	chawama	Marasmus	0
2008-11-06	0	11	0	11	F	2009-11-04	discharged	2009-11-09	5 days	chilanga	Marasmus	0	dermatitis
2008-11-30	0	11	0	11	M	2009-11-04					Kwashiorkor	9
2008-11-21	0	11	0	11	F	2009-11-08	died	2009-11-14	6 days	kabwata	Marasmus - Kwashiorkor	1	septic shock
2008-11-28	0	11	0	11	M	2009-11-11	died	2009-11-17	6 days	matero	Marasmus - Kwashiorkor	1	pneumonia	anaemia
2009-01-01	0	11	0	11	F	2009-11-14					Kwashiorkor	0
2008-10-11	0	11	0	11	M	2009-11-14	Died	2009-11-16	2 days	lilanda	Severe Malnutrition	1	Acute diarrhoeal disease	severe dehydration	anaemia
2008-12-19	0	11	0	11	F	2009-11-19					Kwashiorkor	1
2008-07-09	0	11	0	11	M	2009-11-20					Kwashiorkor
2009-11-20	0	11	0	11	M	2009-11-20	died	2009-11-21	1 day	kalingalinga	Kwashiorkor	0
2008-12-27	0	11	0	11	F	2009-11-24	Died	2009-11-25	1 day	chawama			septicaemia	meningitis	pneumonia
2008-12-09	0	11	0	11	F	2009-11-25	died	2009-11-29	4 days	ngombe	Kwashiorkor	0
2008-12-11	0	11	0	11	F	2009-11-25	died	2009-11-30	5 days	george	Kwashiorkor	0
2008-02-08	0	11	0	11	F	2009-11-29	died	2009-12-01	2 days	lusaka west	Kwashiorkor	0	Acute diarrhoeal disease	severe dehydration
2008-12-31	0	11	0	11	M	2009-12-02					Kwashiorkor	0
2008-12-04	0	11	0	11	M	2009-12-04	died	2009-12-26	22 days	chalala	Marasmus - Kwashiorkor	1	Acute diarrhoeal disease
2009-01-19	0	11	0	11	M	2009-12-06	died	2009-12-07	1 day	matero	Marasmus		Acute diarrhoeal disease	pneumonia
2008-12-25	0	11	0	11	M	2009-12-06	Died	2009-12-08	2 days	kanyama	Marasmus - Kwashiorkor	0
2009-01-10	0	11	0	11	M	2009-12-09					Kwashiorkor	0
2009-01-01	0	11	0	11	F	2009-12-10					Kwashiorkor	0
2009-09-26	0	11	0	11	F	2009-12-14	died	2009-12-15	1 day	chazanga	Marasmus	1	pneumonia
	0	11	0	11	M	2009-12-15	discharged	2009-12-24	9 days	chelstone	Kwashiorkor	0
2009-01-11	0	11	0	11	M	2009-12-16					Kwashiorkor	0
2009-01-18	0	11	0	11	F	2009-12-17					Marasmus	0
2009-01-19	0	11	0	11	F	2009-12-17	died	2009-12-18	1 day	ngombe	Kwashiorkor	1	pneumonia
2009-01-09	0	11	0	11	M	2009-12-18					Marasmus - Kwashiorkor
2008-03-25	0	11	0	11	M	2009-12-21					Kwashiorkor
2008-12-29	0	11	0	11	M	2009-12-22	died	2010-01-04	13 days	linda	Kwashiorkor	1
2009-01-13	0	11	0	11	F	2009-12-23	died	2009-12-24	1 day	chunga	Marasmus - Kwashiorkor	0
2008-12-04	0	11	0	11	M	2009-12-23					Marasmus - Kwashiorkor	0
2004-01-24	0	11	0	11	F	2009-12-24					Marasmus - Kwashiorkor	0
2009-01-31	0	11	0	11	F	2009-12-26					Kwashiorkor	0
2008-11-25	0	11	0	11	F	2010-01-02					Marasmus - Kwashiorkor	0
2009-02-01	0	11	0	11	F	2010-01-02					Marasmus - Kwashiorkor	0
2009-01-05	0	11	0	11	M	2010-01-04	died	2010-01-06	2 days	john laing	Kwashiorkor	0	sepsis
2009-01-24	0	11	0	11	F	2010-01-05					Kwashiorkor	0
2008-12-03	0	11	0	11	M	2010-01-05	died	2010-01-12	7 days	chazanga	Marasmus	0	pneumonia
	0	11	0	11	M	2010-01-09					Kwashiorkor
2009-02-05	0	11	0	11	M	2010-01-12	died	2010-01-17	5 days	mtendere	Kwashiorkor	0
2009-01-16	0	11	0	11	F	2010-01-15					Kwashiorkor	0
2009-02-02	0	11	0	11	F	2010-01-15	died	2010-01-21	6 days	mtendere	Kwashiorkor	1
2009-01-25	0	11	0	11	F	2010-01-17	Died	2010-01-18	1 day	chipata	Marasmus
2009-03-13	0	11	0	11	M	2010-01-22	died	2010-01-22	less than 1 day	matero	Marasmus	0	severe anaemia
2009-02-19	0	11	0	11	M	2010-01-22					Kwashiorkor	0
	0	11	0	11	F	2010-01-25					Kwashiorkor	0
2009-02-10	0	11	0	11	F	2010-01-31	died	2010-02-12	12 days	chipata	Kwashiorkor	0	anaemia
2009-02-10	0	11	0	11	M	2010-01-31					Kwashiorkor	0
2009-03-24	0	11	0	11	F	2010-02-11					Kwashiorkor	1
2009-03-24	0	11	0	11	M	2010-02-16	died	2010-02-21	5 days		Kwashiorkor	1
2009-02-28	0	11	0	11	M	2010-02-17					Kwashiorkor	1
2009-03-22	0	11	0	11	F	2010-02-18	died	2010-02-20	2 days		Kwashiorkor	1
2009-03-18	0	11	0	11	F	2010-02-20	died	2010-05-03	72 days		Kwashiorkor	0
2009-03-18	0	11	0	11	F	2010-02-22	Died	2010-02-23	1 day	linda	Kwashiorkor	1	Acute diarrhoeal disease
2009-03-05	0	11	0	11	F	2010-02-23					Kwashiorkor	0
2009-03-18	0	11	0	11	F	2010-02-24	died	2010-02-28	4 days	lusaka west	Marasmus - Kwashiorkor	0	pneumonia
2009-02-05	0	11	0	11	M	2010-02-24	died	2010-02-24	less than 1 day		Kwashiorkor	0
2009-04-12	0	11	0	11	M	2010-03-05					Kwashiorkor	0
2009-03-28	0	11	0	11	M	2010-03-08	Died	2010-03-08	less than 1 day		Marasmus - Kwashiorkor		Acute diarrhoeal disease
2009-04-10	0	11	0	11	M	2010-03-13					Kwashiorkor	0
2009-02-13	0	11	0	11	M	2010-03-18					Kwashiorkor	0
2009-02-14	0	11	0	11	M	2010-03-19	Died	2010-03-20	1 day	chinika	Kwashiorkor	0
2009-01-22	0	11	0	11	M	2010-03-23					Kwashiorkor	0
2009-02-10	0	11	0	11	M	2010-03-30					Marasmus	1
	0	11	0	11	F	2010-04-07					Marasmus
2008-04-27	0	11	0	11	F	2010-04-12					Marasmus - Kwashiorkor	0
2009-03-18	0	11	0	11	F	2010-04-15					Marasmus	0
2009-09-04	0	11	0	11	F	2010-04-18	Died	2010-04-19	1 day		Kwashiorkor	9	pneumonia
2009-05-20	0	11	0	11	M	2010-04-21	Died	2010-04-24	3 days		Kwashiorkor	0
2009-05-10	0	11	0	11	M	2010-04-24	died	2010-04-26	2 days		Kwashiorkor	0
2009-05-14	0	11	0	11	F	2010-04-27	died	2010-05-01	4 days		Kwashiorkor	0
2009-05-24	0	11	0	11	M	2010-05-02					Kwashiorkor	0
2009-02-10	0	11	0	11	M	2010-05-06					Kwashiorkor	1
2009-06-02	0	11	0	11	F	2010-05-10	died	2010-05-11	1 day		Severe Malnutrition	1	severe pneumonia
2009-06-17	0	11	0	11	F	2010-05-10	died	2010-05-12	2 days		Marasmic-kwashiorkor	0
2009-06-14	0	11	0	11	F	2010-05-13					Kwashiorkor	0
2009-06-28	0	11	0	11	M	2010-05-13	died	2010-05-15	2 days		Kwashiorkor	0
2009-06-03	0	11	0	11	F	2010-05-24					Kwashiorkor	0
	0	11	0	11	F	2010-05-24	Died				Marasmus	0
2005-06-19	0	11	0	11	M	2010-06-11					Kwashiorkor	0
2009-07-17	0	11	0	11	F	2010-06-15					Kwashiorkor	1
	0	11	0	11	M	2010-06-17						0
2009-07-19	0	11	0	11	F	2010-06-19						0
2009-08-07	0	11	0	11	M	2010-07-04	died				Kwashiorkor	0
2009-08-28	0	11	0	11	M	2010-07-11					Marasmus	1
2009-03-05	0	11	0	11	M	2010-07-11					Marasmus	1
2009-08-11	0	11	0	11	F	2010-07-16					Kwashiorkor	1
2009-08-30	0	11	0	11	F	2010-08-09					Kwashiorkor	0
2009-08-24	0	11	0	11	M	2010-08-10					Marasmus	1
2009-09-12	0	11	0	11	M	2010-08-18					Kwashiorkor	1
2009-05-31	0	11	0	11	M	2010-09-08	died	2010-09-15	7 days		Kwashiorkor	0	severe anaemia
2009-05-31	0	11	0	11	M	2010-09-08						0
2009-09-20	0	11	0	11	M	2010-09-09	died	2010-09-10	1 day		Kwashiorkor
2009-10-06	0	11	0	11	F	2010-09-20					Kwashiorkor	0
2009-10-31	0	11	0	11	M	2010-09-23	Died				Kwashiorkor	0
2009-10-31	0	11	0	11	M	2010-09-23	Died				Kwashiorkor	0
2010-09-25	0	11	0	11	M	2010-09-23					Kwashiorkor	1
2009-10-10	0	11	0	11	M	2010-10-11					Kwashiorkor	0
	0	11	0	11	M	2010-10-24					Kwashiorkor	0
	0	11	0	11	M	2010-10-28					Marasmus	1
	0	11	0	11	F	2010-10-28					Marasmus - Kwashiorkor	1
	0	11	0	11	F	2010-10-29					Kwashiorkor	0
2009-12-10	0	11	0	11	F	2010-11-12					Kwashiorkor	0
2010-02-15	0	11	0	11	F	2010-11-13					Kwashiorkor	1
2009-11-27	0	11	0	11	F	2010-11-15	died	2010-11-23	38 days		Kwashiorkor	1
	0	11	0	11	M	2010-11-18	discharged			makeni		0	pneumonia
2009-12-24	0	11	0	11	F	2010-11-18						1
2009-12-03	0	11	0	11	M	2010-11-19	died	2010-11-20	1 day	george	Marasmus - Kwashiorkor		Acute diarrhoeal disease	anaemia	dehydration
2009-12-01	0	11	0	11	F	2010-11-22					Marasmus
2007-10-18	0	11	0	11	M	2010-11-22					Kwashiorkor	0
2009-12-22	0	11	0	11	F	2010-11-27					Kwashiorkor	0
2009-12-29	0	11	0	11	F	2010-11-28						0
2009-11-29	0	11	0	11	M	2010-11-28						0
	0	11	0	11	F	2010-11-29	Discharged			lusaka west	Kwashiorkor	0
2009-12-07	0	11	0	11	M	2010-11-29						1
	0	11	0	11	M	2010-12-01	Died	2010-12-01	less than 1 day	chazanga	Malnutrition
2009-12-15	0	11	0	11	M	2010-12-10	Discharged				Kwashiorkor	1
2010-01-04	0	11	0	11	M	2010-12-15	Discharged	2010-12-18	3 days	george	Kwashiorkor	0
2010-01-13	0	11	0	11	F	2010-12-15	Discharged	2010-12-22	7 days	george	Kwashiorkor	1
2010-01-16	0	11	0	11	M	2010-12-22					Marasmus	0
2009-12-27	0	11	0	11	M	2010-12-23	died	2010-12-30	7 days	matero	Kwashiorkor	0	anaemia
2010-01-20	0	11	0	11	M	2011-01-02					Kwashiorkor	0
2010-02-06	0	11	0	11	F	2011-01-03	died	2011-01-18	15 days	chingwere	Kwashiorkor	0
	0	11	0	11	M	2011-01-03	died	2011-01-09	6 days	chipata	Kwashiorkor	1	sepsis
2010-02-08	0	11	0	11	F	2011-01-15	Discharged	2011-02-25	41 day		Marasmus	0
2010-02-06	0	11	0	11	F	2011-01-16	Died				Kwashiorkor	0
2010-02-09	0	11	0	11	F	2011-01-18					Kwashiorkor	0
2010-02-20	0	11	0	11	M	2011-01-22	Died	2011-01-31	9 days	lusaka west	Kwashiorkor	0	Acute diarrhoeal disease
2010-11-25	0	11	0	11	F	2011-01-23	Died	2011-01-29	6 days	chazanga	Marasmus	1
2010-01-13	0	11	0	11	F	2011-01-27	Died	2011-01-30	3 days	george	Marasmus	1
2010-01-30	0	11	0	11	F	2011-01-28					Kwashiorkor	1
2010-03-02	0	11	0	11	F	2011-02-03	Discharged	2011-02-14	11 days	chainda	Marasmus	0
2010-03-03	0	11	0	11	F	2011-02-08	Died	2011-02-09	1 day	old kanyama	Kwashiorkor	0
	0	11	0	11	M	2011-02-10					Marasmus	0
2010-02-12	0	11	0	11	M	2011-02-10	died	2011-02-12	2 days	garden	Marasmus	0
2010-02-25	0	11	0	11	M	2011-02-10					Kwashiorkor	1
	0	11	0	11	F	2011-02-13	Died	2011-02-13	less than 1 day	kalingalinga	Kwashiorkor
2010-03-27	0	11	0	11	F	2011-02-16					Marasmus	0
2010-02-08	0	11	0	11	F	2011-02-17	discharged	2011-02-25	8 days	john laing	Kwashiorkor	0
2010-03-17	0	11	0	11	M	2011-02-19					Kwashiorkor	9
2010-03-17	0	11	0	11	F	2011-02-20	Discharged	2011-03-07	15 days	chawama	Marasmus - Kwashiorkor	0	Tuberculosis
	0	11	0	11	F	2011-02-25	Died	2011-02-27	2 days	SOS plots	Kwashiorkor
2010-03-27	0	11	0	11	F	2011-03-03					Kwashiorkor	0
2010-03-29	0	11	0	11	M	2011-03-06	Died				Kwashiorkor	1
2010-03-16	0	11	3	11	M	2011-03-09	discharged	2011-03-18	9 days	matero	Kwashiorkor	0
2010-04-24	0	11	0	11	F	2011-03-17	discharged	2011-04-07	21 day	chawama	Kwashiorkor	0
2010-03-26	0	11	0	11	M	2011-03-21	died	2011-04-30		garden	Kwashiorkor	1
2011-03-24	0	11	0	11	M	2011-03-31	discharged	2011-04-11	11 days	chelstone	Kwashiorkor	0
2010-05-15	0	11	0	11	F	2011-04-05	discharged	2011-04-18	13 days	bauleni	Kwashiorkor	1
2010-04-20	0	11	0	11	F	2011-04-08	Died	2011-04-17	9 days	lusaka west	Kwashiorkor	1
2009-02-20	0	11	0	11	M	2011-04-10					Kwashiorkor	1
2010-04-26	0	11	0	11	F	2011-04-13	discharged	2011-04-23	10 days	misisi	Kwashiorkor	1
2010-05-23	0	11	0	11	M	2011-05-04	discharged	2011-06-03	30 days	george	Kwashiorkor	0
2010-06-11	0	11	0	11	M	2011-05-18					Kwashiorkor	0
2010-06-03	0	11	0	11	M	2011-05-31	discharged	2011-06-14	14 days	cathwel farm	Kwashiorkor	0
2010-06-03	0	11	0	11	M	2011-05-31	discharged	2011-06-14	14 days	cathwel farm	Kwashiorkor	0
2010-07-14	0	11	1	11	M	2011-06-07	discharged	2011-07-13	36 days	john laing	Kwashiorkor	0
2010-07-08	0	11	0	11	F	2011-06-09	discharged	2011-06-20	11 days	kamwala	Kwashiorkor	0
2010-08-29	0	11	0	11	F	2011-06-19	died	2011-06-22	3 days	chudleigh	Kwashiorkor	0
2010-09-26	0	11	0	11	F	2011-07-21	died	2011-07-26	5 days		Kwashiorkor	1
2010-08-18	0	11	0	11	F	2011-07-27	discharged	2011-08-15	19 days	john laing	Kwashiorkor	0
2010-08-11	0	11	0	11	F	2011-08-01	died	2011-08-18	17 days	kanyama	Kwashiorkor	0
2011-09-12	0	11	0	11	M	2011-08-21	discharged	2011-09-07	16 days	garden	Kwashiorkor	1
2010-09-09	0	11	0	11	M	2011-08-30	Died	2011-08-30	less than 1 day	chaisa	Kwashiorkor	0
2010-10-02	0	11	0	11	M	2011-09-11	Died	2011-09-15	4 days	mtendere	Kwashiorkor	0
2011-09-12	0	11	0	11	M	2011-09-15	discharged	2011-10-12	27 days	garden	Kwashiorkor	1	Pulmonary Tuberculosis
2010-08-28	0	11	0	11	M	2011-09-16	discharged	2011-09-26	10 days	kuku	Kwashiorkor	0
2010-09-25	0	11	0	11	M	2011-09-22	discharged	2011-10-14	22 days	kanyama	Kwashiorkor	1
2010-09-20	0	11	0	11	F	2011-09-26	Died	2011-09-28	2 days	makeni	Marasmus	1	Acute diarrhoeal disease	hypovolemic shock	dehydration
2010-10-18	0	11	0	11	F	2011-09-29	discharged	2011-10-10	11 days	jack	Kwashiorkor	1	Pulmonary Tuberculosis
2010-11-20	0	11	0	11	F	2011-10-06	discharged	2011-10-17	11 days	kanyama	Kwashiorkor	0
2011-10-07	0	11	0	11	F	2011-10-08	discharged	2011-10-17	9 days	john laing	Kwashiorkor	0	pneumonia
2011-11-10	0	11	0	11	F	2011-10-14	Died	2011-10-17	3 days	15 miles	Kwashiorkor	0	aspiration
2010-11-11	0	11	0	11	M	2011-10-21	Died	2011-10-26	5 days	kapiri mposhi		0	severe pneumonia	Acute diarrhoeal disease	dehydration
2010-03-19	0	11	0	11	M	2011-10-25	Died	2011-11-02	8 days	kabanana	Marasmus	1	Acute diarrhoeal disease	pneumonia
2010-11-26	0	11	0	11	F	2011-10-27	discharged	2011-11-07	11 days	john laing	Kwashiorkor	0
2010-11-26	0	11	0	11	M	2011-10-31	Died	2011-11-04	4 days	kanyama	Marasmus	0
2010-11-26	0	11	0	11	F	2011-10-31					Marasmus	0
2010-12-19	0	11	0	11	F	2011-11-01	Died	2011-11-02	1 day	ngombe	Kwashiorkor		Acute diarrhoeal disease
2010-11-04	0	11	0	11	M	2011-11-05	Died	2011-11-08	3 days	kanyama	Kwashiorkor	0	severe anaemia
2011-06-18	0	11	0	11	F	2011-11-05	discharged	2011-11-23	18 days	john laing	Marasmus	0
2010-11-28	0	11	0	11	M	2011-11-06	Died	2011-11-08	2 days	chunga	Kwashiorkor	0
2011-11-22	0	11	0	11	M	2011-11-07	discharged	2011-11-22	15 days	kalingalinga	Marasmus	0
2010-11-17	0	11	0	11	F	2011-11-08					Kwashiorkor	0
2010-12-22	0	11	0	11	F	2011-11-14	discharged	2011-11-21	7 days	kanyama	Kwashiorkor	1
	0	11	0	11	F	2011-11-17	died	2011-11-20	3 days	kuku	marasmus	0	severe pneumonia	Acute diarrhoeal disease
2010-12-23	0	11	0	11	F	2011-12-06	discharged	2011-12-21	15 days	bauleni	Kwashiorkor	1
2011-06-01	0	11	0	11	M	2011-12-09	died	2011-12-11	2 days		Kwashiorkor		Acute diarrhoeal disease
2011-01-04	0	11	0	11	F	2011-12-09	discharged	2011-12-16	7 days		Kwashiorkor	1
2010-12-12	0	11	0	11	F	2011-12-13	discharged	2011-12-21	8 days		Kwashiorkor	1
2011-01-23	0	11	0	11	F	2011-12-14	discharged	2011-12-28	14 days		Kwashiorkor	0
2010-12-20	0	11	0	11	F	2011-12-18	died	2011-12-19	1 day		Kwashiorkor
2010-12-26	0	11	0	11	F	2011-12-19	discharged	2011-12-27	8 days	desai	Kwashiorkor	0	Acute diarrhoeal disease
2011-01-08	0	11	0	11	M	2011-12-19	Died	2011-12-22	3 days	katuba	Kwashiorkor	0	Acute diarrhoeal disease
2011-01-07	0	11	0	11	F	2011-12-20	discharged	2012-01-08	19 days	kalundu	Kwashiorkor	0
2010-10-18	0	11	0	11	F	2011-12-20	discharged	2012-01-06	17 days	jack	Kwashiorkor	1
2010-12-30	0	11	0	11	M	2011-12-24	Died	2011-12-27	3 days	john laing	Kwashiorkor	0	pneumonia
	0	11	0	11	F	2011-12-24	discharged	2012-01-16	23 days	chipata	Kwashiorkor	1
2010-12-30	0	11	0	11	M	2011-12-24	Died	2011-12-29	5 days	john laing	Kwashiorkor	1	Acute diarrhoeal disease	dehydration
	0	11	0	11	F	2011-12-29	discharged	2012-01-04	6 days	desai	Marasmus	0	pneumonia
2011-11-30	0	11	0	11	M	2012-01-01	discharged	2012-01-16	15 days	marapodi	Kwashiorkor
2011-07-30	0	11	0	11	F	2012-01-05	died	2012-01-06	1 day	lilanda	Kwashiorkor
2011-02-28	0	11	0	11	F	2012-01-06	discharged	2012-01-20	14 days	john laing	Marasmus - Kwashiorkor	0
2010-01-21	0	11	0	11	M	2012-01-07	Died	2012-01-06	1 day	john laing	Marasmus
2011-12-22	0	11	0	11	F	2012-01-12	Died	2012-01-20	8 days	george	Marasmus	1
2011-01-15	0	11	0	11	M	2012-01-14	Died				Marasmus	0
2011-02-10	0	11	0	11	M	2012-01-14	Died	2012-01-17	3 days	chunga	Kwashiorkor	1	Acute diarrhoeal disease
2011-01-13	0	11	0	11	M	2012-01-15	discharged	2012-01-23	8 days	misisi	Marasmus - Kwashiorkor	0
2011-01-16	0	11	0	11	F	2012-01-17	discharged	2012-01-30	13 days	john laing	PEM	0
2011-02-19	0	11	0	11	F	2012-01-25	Died	2012-01-25	less than 1 day	chipata	Kwashiorkor		malaria
2011-02-25	0	11	0	11	M	2012-01-30	Died	2012-01-30	less than 1 day		Kwashiorkor
2011-02-28	0	11	0	11	F	2012-02-02	discharged	2012-02-13	11 days	john laing	Marasmus	0	pneumonia
2011-09-12	0	11	0	11	M	2012-02-04					Marasmus	1
2011-02-22	0	11	0	11	M	2012-02-07	Died	2012-02-08	1 day	makeni	Kwashiorkor
2011-02-27	0	11	3	11	M	2012-02-07					Marasmus	0
2011-11-02	0	11	0	11	F	2012-02-11					Kwashiorkor	1
[truncated: 7,544 more rows]
